# Supplementary material for: Hypoxia‐sensitive LINC01436 is regulated by E2F6 and acts as an oncogene by targeting miR‐30a‐3p in non‐small cell lung cancer
Source: Mol Oncol. 2019 Jan 30;13(4):840–56. doi: 10.1002/1878-0261.12437 (PMC6441908; doi:10.1002/1878-0261.12437)
Supplement: Supplementary file 2 — Table S6. Profile of differentially expressed lncRNA. [file MOL2-13-840-s002.xlsx]

## Sheet: lncRNA list
Notes
ProbeSet: ProbeName, it represents probe name.
lncRNA: lncRNA names
Description: description of lncRNA
Type: name belongs to lncRNA, noncoding means lncRNA
P-value: P-value calculated by Paired T -Test
FDR: corrected p-value calcualted by Multiple Testing Correction
Fold-Change（Exp/Con): the absolute ratio (no log scale) of intensities between two conditions
Style: it depicts which group has greater or lower intensity values vs the control
lncRNA Accession: the access number of lncRNA in lncRNA source
lncRNA Source: the source of LncRNA is collected from
Chromosome: chromosome of lncRNA located
Strand: lncRNA located strand, + is sense, - is antisense
Start: the beginning site of lncRNA in chromosome
Stop: the end site of lncRNA in chromosome
Up stream.10kb: all genes located in the range of 10 kb up stream of lncRNA
Overlap: genes overlapped with lncRNA
Down stream.10kb: genes located in the range of 10 kb down stream of lncRNA
Antisense: genes located in the antisense of lncRNA
Table S6. Profile of differentially expressed lncRNAs
ProbeSet	lncRNA	Description	type	P-value	FDR	Fold-Change（Exp/Con)	style	lncRNA Accession	lncRNA Source	Chromosome	Strand	Start	Stop	up stream.10kb	overlap	down stream.10kb	antisense
TC12002978.hg.1	---	accn=BC041400 class=mRNAlike lncRNA name=Human lncRNA ref=JounralRNA transcriptId=4456 cpcScore=-1.2127600 cnci=-0.3503080	noncoding	2e-07	0.0045	0.37	down	n341975	NONCODE	chr12	-	81186299	81189685		LIN7A
TC04002625.hg.1	---	accn=DQ459608 class=mRNAlike lncRNA name=NULL ref=H-invitational v7.5 transcriptId=HIT000343439 cpcScore=0.8545510 cnci=-0.3100911	noncoding	2e-07	0.0045	0.35	down	n337099	NONCODE	chr4	-	89052997	89061086		ABCG2
TC03000401.hg.1	ADAMTS9-AS1	ADAMTS9 antisense RNA 1 (non-protein coding)	noncoding	3e-07	0.0045	0.37	down	ENST00000466225	ENSEMBL // ENSEMBL // ENSEMBL // ENSEMBL // UCSC Genes // UCSC Genes // Havana transcript // Havana transcript // Havana transcript // Havana transcript // Havana transcript // Havana transcript // Havana transcript	chr3	+	64547014	64575760				ADAMTS9
TC12001770.hg.1	---	cdna:known chromosome:GRCh37:12:80849275:80852604:-1 gene:ENSG00000257424 gene_biotype:processed_transcript transcript_biotype:processed_transcript	noncoding	4e-07	0.0045	0.23	down	ENST00000551672	ENSEMBL	chr12	-	80849275	80852604				PTPRQ
TC03000027.hg.1	LINC00312	long intergenic non-protein coding RNA 312	noncoding	7e-07	0.00525	0.23	down	NR_024065	RefSeq // ENSEMBL // UCSC Genes // Havana transcript	chr3	+	8613468	8616354	LMCD1 3662bp;
TC02004598.hg.1	---	accn=AB005217 class=mRNAlike lncRNA name=Human lncRNA ref=JounralRNA transcriptId=1385 cpcScore=6.7678500 cnci=-0.0717526	noncoding	8e-07	0.0054	0.34	down	n338957	NONCODE	chr2	-	133541152	133542403		NCKAP5
TC21000007.hg.1	MIR3687	microRNA 3687	noncoding	1.7e-06	0.00622	2.26	up	NR_037458	RefSeq // UCSC Genes	chr21	+	9826203	9826263
TC14001917.hg.1	---	accn=NR_038970 class=lncRNA name= ref=RefGeneNoncode transcriptId=NR_038970 cpcScore=-0.2880180 cnci=-0.2872872	noncoding	1.9e-06	0.00622	0.36	down	n411142	NONCODE // NONCODE // NONCODE // NONCODE // Rinn lincRNAs	chr14	-	21668238	21675059	HNRNPC 2236bp;
TC03002545.hg.1	---	accn=AF086237 class=mRNAlike lncRNA name=Human lncRNA ref=JounralRNA transcriptId=1992 cpcScore=-1.2758800 cnci=-0.5104529	noncoding	2.4e-06	0.00622	0.27	down	n339550	NONCODE	chr3	+	130396513	130396981	COL6A6 625bp;
TC03002204.hg.1	---	accn=NULL class=lncRNA name= ref=UCSCGeneNoncode transcriptId=uc010hci.2 cpcScore=2.6500900 cnci=-0.2972360	noncoding	2.7e-06	0.00622	0.24	down	n386326	NONCODE	chr3	+	8613468	8615580	LMCD1 3662bp;
TC01005585.hg.1	---	accn=BC042023 class=mRNAlike lncRNA name=Human lncRNA ref=JounralRNA transcriptId=411 cpcScore=-1.1807900 cnci=-0.4699693	noncoding	3.1e-06	0.00622	0.31	down	n338024	NONCODE	chr1	-	84331406	84333836		TTLL7
TC12002362.hg.1	---	accn=AK056725 class=mRNAlike lncRNA name=Human lncRNA ref=JounralRNA transcriptId=4683 cpcScore=0.4237910 cnci=-0.1847565	noncoding	3.2e-06	0.00622	0.23	down	n342193	NONCODE	chr12	+	52315185	52317144		ACVRL1
TC01005631.hg.1	---	accn=NR_036634 class=lncRNA name= ref=RefGeneNoncode transcriptId=NR_036634 cpcScore=12.9384000 cnci=-0.2230657	noncoding	3.4e-06	0.00622	0.2	down	n410159	NONCODE	chr1	-	92145900	92351836		TGFBR3
TC02001853.hg.1	---	cdna:putative chromosome:GRCh37:2:54888148:54889929:-1 gene:ENSG00000238018 gene_biotype:antisense transcript_biotype:antisense	noncoding	3.5e-06	0.00622	0.32	down	ENST00000456363	ENSEMBL // Havana transcript	chr2	-	54888148	54889929				SPTBN1
TC01006240.hg.1	---	accn=AL080074 class=mRNAlike lncRNA name=NULL ref=H-invitational v7.5 transcriptId=HIT000024195 cpcScore=-1.1901500 cnci=-0.4603623	noncoding	3.5e-06	0.00622	0.33	down	n332612	NONCODE	chr1	-	243664988	243665406		AKT3
TC03003130.hg.1	---	accn=NR_033438 class=lncRNA name= ref=RefGeneNoncode transcriptId=NR_033438 cpcScore=4.3754700 cnci=-0.3456541	noncoding	3.9e-06	0.00675	0.48	down	n409266	NONCODE // NONCODE	chr3	-	145910124	145968966		PLSCR4
TC01005668.hg.1	---	accn=AF022137 class=mRNAlike lncRNA name=NULL ref=H-invitational v7.5 transcriptId=HIT000062663 cpcScore=-0.3361560 cnci=-0.1350656	noncoding	4.8e-06	0.0072	0.32	down	n332743	NONCODE // NONCODE	chr1	-	101704542	101705686				S1PR1
TC14000914.hg.1	LOC283624	uncharacterized LOC283624	noncoding	5.9e-06	0.00746	0.39	down	NR_038970	RefSeq // RefSeq // ENSEMBL // UCSC Genes // UCSC Genes	chr14	-	21668238	21675059	HNRNPC 2236bp;
TC13001043.hg.1	---	accn=NULL class=lincRNA name=Human lincRNA ref=Scripture Reconstruction LincRNAs By Luo transcriptId=linc_luo_771 cpcScore=-1.3919000 cnci=-0.3917353	noncoding	6.3e-06	0.00746	0.38	down	n345222	NONCODE // NONCODE	chr13	+	42812943	42817030		DGKH
TC03002371.hg.1	---	accn=AK125532 class=mRNAlike lncRNA name=Human lncRNA ref=JounralRNA transcriptId=1818 cpcScore=-1.0034800 cnci=-0.3088309	noncoding	6.6e-06	0.00768	0.48	down	n339386	NONCODE	chr3	+	64547387	64574862				ADAMTS9
TC20001490.hg.1	---	accn=NULL class=mRNAlike lncRNA name=vega lncRNA ref=GENCODE transcriptId=OTTHUMT00000256764 cpcScore=-0.7812230 cnci=-0.2292683	noncoding	6.8e-06	0.00778	0.47	down	n325032	NONCODE	chr20	-	23053705	23061258		CD93
TC21000785.hg.1	---	accn=NR_027672 class=lncRNA name= ref=RefGeneNoncode transcriptId=NR_027672 cpcScore=5.3674500 cnci=-0.2379261	noncoding	7.3e-06	0.00795	0.38	down	n407959	NONCODE // NONCODE // NONCODE	chr21	+	46494493	46646478		ADARB1
TC12002267.hg.1	---	linc-PIK3C2G-2 chr12:+:16573560-16573994	noncoding	7.3e-06	0.00795	3.3	up	TCONS_00021084-XLOC_009677	Rinn lincRNAs // Rinn lincRNAs // Rinn lincRNAs	chr12	+	16573561	16600358		MGST1
TC10002700.hg.1	---	accn=D87465 class=mRNAlike lncRNA name=Human lncRNA ref=JounralRNA transcriptId=2519 cpcScore=8.6420300 cnci=-0.1601822	noncoding	8.1e-06	0.00839	0.44	down	n340064	NONCODE	chr10	-	73818793	73848767	ASCC1 7023bp;	SPOCK2		ANAPC16
TC18000932.hg.1	---	accn=CR612521 class=mRNAlike lncRNA name=Human lncRNA ref=JounralRNA transcriptId=5076 cpcScore=-1.1459500 cnci=-0.3121068	noncoding	8.9e-06	0.00859	0.48	down	n342577	NONCODE	chr18	-	52890054	52891798		TCF4
TC02004620.hg.1	---	accn=AF085983 class=mRNAlike lncRNA name=Human lncRNA ref=JounralRNA transcriptId=1403 cpcScore=-1.3254100 cnci=-0.3429003	noncoding	9.8e-06	0.00882	0.36	down	n338975	NONCODE	chr2	-	145143042	145143557		ZEB2
TC03000836.hg.1	---	havana:lincRNA chromosome:GRCh37:3:152557179:152559228:1 gene:ENSG00000241732 gene_biotype:lincRNA transcript_biotype:lincRNA	noncoding	1.01e-05	0.00886	0.36	down	ENST00000460407	ENSEMBL // Havana transcript	chr3	+	152557179	152559228	P2RY1 1336bp;
TC0Y000261.hg.1	---	linc-VCY-4 chrY:+:16017647-16018927	noncoding	1.03e-05	0.00886	0.27	down	TCONS_l2_00030902-XLOC_l2_015893	Broad TUCP	chrY	+	16017648	16018927
TC14001475.hg.1	LINC00341	long intergenic non-protein coding RNA 341	noncoding	1.04e-05	0.00886	0.4	down	NR_026779	RefSeq // ENSEMBL // ENSEMBL // UCSC Genes // Havana transcript	chr14	-	95873604	95876427	SYNE3 7404bp;
TC08001989.hg.1	---	accn=BX641068 class=mRNAlike lncRNA name=Human lncRNA ref=JounralRNA transcriptId=4010 cpcScore=-1.1365000 cnci=-0.3745857	noncoding	1.12e-05	0.00916	0.46	down	n341540	NONCODE	chr8	+	79518187	79521940	PKIA 685bp;
TC05002373.hg.1	---	accn=NULL class=lncRNA name= ref=UCSCGeneNoncode transcriptId=uc003jox.1 cpcScore=-0.9847360 cnci=-0.3244947	noncoding	1.14e-05	0.00916	0.32	down	n384640	NONCODE	chr5	+	52251187	52255037		ITGA1
TC11003282.hg.1	---	accn=NULL class=lincRNA name=Human lincRNA ref=Scripture Reconstruction LincRNAs By Luo transcriptId=linc_luo_698 cpcScore=-1.2772300 cnci=-0.3363690	noncoding	1.24e-05	0.00948	0.46	down	n345149	NONCODE	chr11	-	86621169	86633140				PRSS23
TC17002207.hg.1	---	accn=CR598013 class=mRNAlike lncRNA name=NULL ref=H-invitational v7.5 transcriptId=HIT000277208 cpcScore=-1.4261400 cnci=-0.3363068	noncoding	1.47e-05	0.01	0.49	down	n335609	NONCODE	chr17	+	39847468	39847896		EIF1
TC15002331.hg.1	---	accn=AF237652 class=mRNAlike lncRNA name=Human lncRNA ref=JounralRNA transcriptId=472 cpcScore=4.5015700 cnci=-0.1709249	noncoding	1.5e-05	0.01	0.28	down	n338085	NONCODE	chr15	+	84322838	84611529		ADAMTSL3
TC01003062.hg.1	---	cdna:known chromosome:GRCh37:1:142620645:142714605:-1 gene:ENSG00000203849 gene_biotype:processed_transcript transcript_biotype:processed_transcript	noncoding	1.53e-05	0.01	0.47	down	ENST00000369381	ENSEMBL // UCSC Genes // Havana transcript	chr1	-	142620645	142714605
TC21000805.hg.1	---	linc-LOC100132288-2 chr21:-:10186568-10215575	noncoding	1.68e-05	0.0103	0.33	down	TCONS_l2_00017125-XLOC_l2_009129	Broad TUCP	chr21	-	10186569	10215575
TC13001505.hg.1	---	accn=NR_003923 class=lncRNA name= ref=RefGeneNoncode transcriptId=NR_003923 cpcScore=7.8947500 cnci=-0.2495007	noncoding	1.79e-05	0.0105	2.26	up	n406271	NONCODE	chr13	-	51568647	51640293		RN5S29
TC13001585.hg.1	---	accn=S57283 class=mRNAlike lncRNA name=Human lncRNA ref=JounralRNA transcriptId=1209 cpcScore=3.7329900 cnci=-0.3072889	noncoding	1.85e-05	0.0106	0.2	down	n338787	NONCODE // NONCODE // NONCODE	chr13	-	78469616	78549664		EDNRB		LOC100505518
TC04002187.hg.1	---	accn=S47380 class=mRNAlike lncRNA name=NULL ref=H-invitational v7.5 transcriptId=HIT000215648 cpcScore=1.0556200 cnci=-0.1202912	noncoding	2.4e-05	0.0114	0.33	down	n334184	NONCODE	chr4	+	123748446	123813464		FGF2
TC04002645.hg.1	---	accn=AL133118 class=mRNAlike lncRNA name=Human lncRNA ref=JounralRNA transcriptId=2649 cpcScore=-1.1997700 cnci=-0.4169501	noncoding	2.46e-05	0.0115	0.21	down	n340188	NONCODE	chr4	-	101316498	101318733		EMCN
TC05003348.hg.1	---	accn=AF086367 class=mRNAlike lncRNA name=Human lncRNA ref=JounralRNA transcriptId=3195 cpcScore=-0.7732050 cnci=-0.2555869	noncoding	2.46e-05	0.0115	0.43	down	n340732	NONCODE	chr5	-	169673241	169673861		LCP2		C5orf58
TC17002426.hg.1	---	accn=AK093557 class=mRNAlike lncRNA name=Human lncRNA ref=JounralRNA transcriptId=2872 cpcScore=1.0241600 cnci=-0.2180661	noncoding	2.54e-05	0.0115	0.36	down	n340411	NONCODE	chr17	-	289773	292354		FAM101B
TC21000747.hg.1	---	accn=AL355711 class=mRNAlike lncRNA name=Human lncRNA ref=JounralRNA transcriptId=1967 cpcScore=-0.9752060 cnci=-0.1971431	noncoding	2.57e-05	0.0116	0.43	down	n339526	NONCODE	chr21	+	43719104	43720919		ABCG1
TC01005756.hg.1	---	linc-FCGR1B-6 chr1:-:142620644-142714605	noncoding	2.84e-05	0.0118	0.46	down	TCONS_l2_00002624-XLOC_l2_001085	Broad TUCP // Broad TUCP // Broad TUCP // Broad TUCP	chr1	-	142620645	142716790
TC15002637.hg.1	---	linc-PEAK1 chr15:-:77578759-77712556	noncoding	3.01e-05	0.0118	0.44	down	TCONS_00024173-XLOC_011535	Rinn lincRNAs // Rinn lincRNAs // Rinn lincRNAs // Rinn lincRNAs // Rinn lincRNAs	chr15	-	77578760	77712556		PEAK1
TC17002016.hg.1	---	accn=S67156 class=mRNAlike lncRNA name=Human lncRNA ref=JounralRNA transcriptId=2920 cpcScore=4.6514100 cnci=-0.4062517	noncoding	3.35e-05	0.0121	0.3	down	n340459	NONCODE	chr17	+	3379296	3402700		ASPA
TC01004681.hg.1	---	accn=NULL class=lncRNA name= ref=UCSCGeneNoncode transcriptId=uc009whu.1 cpcScore=-1.1579200 cnci=-0.2783452	noncoding	3.42e-05	0.0121	0.39	down	n385947	NONCODE // Broad TUCP	chr1	+	142840927	142861553
TC11003308.hg.1	---	accn=AL137566 class=mRNAlike lncRNA name=Human lncRNA ref=JounralRNA transcriptId=3570 cpcScore=-1.0559600 cnci=-0.3074094	noncoding	3.55e-05	0.0122	0.43	down	n341104	NONCODE	chr11	-	100900353	100903954		PGR
TC04002167.hg.1	---	accn=AK000774 class=mRNAlike lncRNA name=Human lncRNA ref=JounralRNA transcriptId=2665 cpcScore=-0.7992850 cnci=-0.3891109	noncoding	3.65e-05	0.0122	0.36	down	n340204	NONCODE	chr4	+	119957649	119959674		SYNPO2
TC01004679.hg.1	---	linc-NBPF9-9 chr1:+:142803530-142826641	noncoding	3.77e-05	0.0123	0.31	down	TCONS_l2_00002153-XLOC_l2_000393	Broad TUCP // Broad TUCP // Broad TUCP // Broad TUCP // Broad TUCP	chr1	+	142803531	142826641
TC21000561.hg.1	---	accn=NULL class=lncRNA name= ref=UCSCGeneNoncode transcriptId=uc011abu.1 cpcScore=3.7722700 cnci=-0.3498342	noncoding	3.8e-05	0.0123	0.24	down	n387200	NONCODE	chr21	+	9711935	9769223
TC05002857.hg.1	---	accn=AK022877 class=mRNAlike lncRNA name=Human lncRNA ref=JounralRNA transcriptId=2803 cpcScore=-1.2063500 cnci=-0.3143254	noncoding	3.87e-05	0.0123	0.25	down	n340342	NONCODE	chr5	-	9035144	9037411		SEMA5A
TC01006283.hg.1	---	havana:lincRNA chromosome:GRCh37:1:143361977:143375173:1 gene:ENSG00000242569 gene_biotype:lincRNA transcript_biotype:lincRNA	noncoding	3.95e-05	0.0124	0.45	down	ENST00000411775	ENSEMBL // ENSEMBL // ENSEMBL // ENSEMBL // ENSEMBL // ENSEMBL // ENSEMBL // ENSEMBL // ENSEMBL // Havana transcript // Havana transcript // Havana transcript // Havana transcript // Havana transcript // Havana transcript // Havana transcript // Havana transcript // Havana transcript	chr1	+	143347958	143379903
TC13001403.hg.1	---	accn=BX647147 class=mRNAlike lncRNA name=Human lncRNA ref=JounralRNA transcriptId=1041 cpcScore=-0.1171300 cnci=-0.3858170	noncoding	4.01e-05	0.0125	0.49	down	n338629	NONCODE	chr13	-	30776775	30781018		KATNAL1
TC11003325.hg.1	---	accn=BC036599 class=mRNAlike lncRNA name=Human lncRNA ref=JounralRNA transcriptId=3577 cpcScore=-1.2103300 cnci=-0.4498369	noncoding	4.38e-05	0.0128	0.21	down	n341111	NONCODE // NONCODE	chr11	-	106544748	106549126		GUCY1A2
TC16002007.hg.1	---	accn=AK091834 class=mRNAlike lncRNA name=Human lncRNA ref=JounralRNA transcriptId=1757 cpcScore=1.5145200 cnci=-0.2260262	noncoding	4.43e-05	0.0128	0.37	down	n339325	NONCODE // Rinn lincRNAs // Rinn lincRNAs // Rinn lincRNAs // Rinn lincRNAs // Rinn lincRNAs // Rinn lincRNAs // Rinn lincRNAs // Rinn lincRNAs	chr16	-	86508051	86542466
TC09002219.hg.1	---	accn=NR_024168 class=lncRNA name= ref=RefGeneNoncode transcriptId=NR_024168 cpcScore=6.0081600 cnci=-0.2357121	noncoding	4.55e-05	0.013	0.44	down	n406639	NONCODE	chr9	+	120466460	120479766		TLR4
TC0X000956.hg.1	---	ncrna:snoRNA chromosome:GRCh37:X:38167365:38167494:-1 gene:ENSG00000252050 gene_biotype:snoRNA transcript_biotype:snoRNA	noncoding	4.96e-05	0.0133	0.34	down	ENST00000516241	ENSEMBL	chrX	-	38167365	38167494		RPGR
TC02004623.hg.1	---	accn=NR_033258 class=lncRNA name= ref=RefGeneNoncode transcriptId=NR_033258 cpcScore=-0.9655330 cnci=-0.2660035	noncoding	5e-05	0.0133	0.47	down	n409143	NONCODE	chr2	-	145268952	145277958		ZEB2
TC03002264.hg.1	---	accn=CR608583 class=mRNAlike lncRNA name=Human lncRNA ref=JounralRNA transcriptId=1705 cpcScore=-1.2699500 cnci=-0.3695039	noncoding	5.15e-05	0.0136	0.37	down	n339273	NONCODE	chr3	+	30046908	30047464		RBMS3
TC03002609.hg.1	---	accn=AK026659 class=mRNAlike lncRNA name=Human lncRNA ref=JounralRNA transcriptId=2090 cpcScore=-1.1970900 cnci=-0.3851256	noncoding	5.36e-05	0.0136	0.43	down	n339646	NONCODE	chr3	+	152557179	152559228	P2RY1 1336bp;
TC01005760.hg.1	---	linc-FCGR1B-10 chr1:-:143211527-143272754	noncoding	5.41e-05	0.0136	0.49	down	TCONS_l2_00002635-XLOC_l2_001089	Broad TUCP // Broad TUCP // Broad TUCP // Broad TUCP // Broad TUCP // Broad TUCP // Broad TUCP // Broad TUCP // Broad TUCP // Broad TUCP // Broad TUCP	chr1	-	143211528	143275032			LOC100289026 458bp;
TC03002724.hg.1	---	accn=AK055652 class=mRNAlike lncRNA name=Human lncRNA ref=JounralRNA transcriptId=2188 cpcScore=-1.1308000 cnci=-0.3698997	noncoding	5.98e-05	0.0143	0.32	down	n339742	NONCODE	chr3	+	191113180	191116458		CCDC50
TC05000709.hg.1	SNORA74A	small nucleolar RNA, H/ACA box 74A	noncoding	5.99e-05	0.0143	2.38	up	NR_002915	RefSeq // ENSEMBL // UCSC Genes	chr5	+	138614469	138614668		MATR3		SIL1
TC19001828.hg.1	---	cdna:putative chromosome:GRCh37:19:54377880:54379303:-1 gene:ENSG00000232220 gene_biotype:antisense transcript_biotype:antisense	noncoding	6.07e-05	0.0143	0.41	down	ENST00000413496	ENSEMBL // Havana transcript	chr19	-	54377880	54379303				MYADM
TC06003906.hg.1	---	accn=EF100443 class=mRNAlike lncRNA name=NULL ref=H-invitational v7.5 transcriptId=HIT000394858 cpcScore=-1.3465900 cnci=-0.2586342	noncoding	6.07e-05	0.0143	0.46	down	n337475	NONCODE // NONCODE // NONCODE // NONCODE // NONCODE // NONCODE	chr6	-	144263762	144385648		PLAGL1
TC01006416.hg.1	---	linc-NBPF9-3 chr1:+:143347957-143365041	noncoding	6.12e-05	0.0144	0.4	down	TCONS_l2_00002156-XLOC_l2_000399	Broad TUCP // Broad TUCP // Broad TUCP // Broad TUCP // Broad TUCP // Broad TUCP // Broad TUCP // Broad TUCP	chr1	+	143347958	143379903
TC12002777.hg.1	---	accn=AY829433 class=mRNAlike lncRNA name=NULL ref=H-invitational v7.5 transcriptId=HIT000332398 cpcScore=-1.1753600 cnci=-0.2407229	noncoding	7.01e-05	0.0152	0.43	down	n336890	NONCODE	chr12	-	14996036	14996382		ART4		C12orf60
TC15002635.hg.1	---	accn=AF088077 class=mRNAlike lncRNA name=NULL ref=H-invitational v7.5 transcriptId=HIT000067625 cpcScore=-1.5148700 cnci=-0.3352615	noncoding	7.03e-05	0.0152	0.39	down	n332948	NONCODE	chr15	-	77401211	77401526		PEAK1
TC01005949.hg.1	---	accn=NULL class=lncRNA name= ref=EnsemblNoncode transcriptId=ENST00000423313 cpcScore=1.6773600 cnci=-0.2310425	noncoding	7.07e-05	0.0152	0.47	down	n378134	NONCODE	chr1	-	175126123	175161929		KIAA0040
TC08001884.hg.1	---	accn=AY072873 class=mRNAlike lncRNA name=Human lncRNA ref=JounralRNA transcriptId=5342 cpcScore=2.1872000 cnci=-0.0865269	noncoding	7.46e-05	0.0154	0.34	down	n342839	NONCODE	chr8	+	38586008	38688695		TACC1
TC04000880.hg.1	---	cdna:known chromosome:GRCh37:4:182443813:182444154:1 gene:ENSG00000225356 gene_biotype:pseudogene transcript_biotype:retrotransposed	noncoding	7.65e-05	0.0154	2.26	up	ENST00000423200	ENSEMBL	chr4	+	182443813	182444154
TC21000891.hg.1	---	accn=DQ108407 class=mRNAlike lncRNA name=NULL ref=H-invitational v7.5 transcriptId=HIT000341873 cpcScore=1.1342300 cnci=-1.0000000	noncoding	7.7e-05	0.0154	0.36	down	n337037	NONCODE	chr21	-	28217221	28217728		ADAMTS1
TC01005638.hg.1	---	accn=BC037337 class=mRNAlike lncRNA name=Human lncRNA ref=JounralRNA transcriptId=480 cpcScore=-1.0122600 cnci=-0.3662476	noncoding	7.82e-05	0.0155	0.25	down	n338093	NONCODE	chr1	-	94634465	94637015		ARHGAP29
TC19002494.hg.1	---	linc-CEACAM8 chr19:-:43130187-43130796	noncoding	8.07e-05	0.0157	3.78	up	TCONS_l2_00013122-XLOC_l2_007058	Broad TUCP	chr19	-	43130188	43130796
TC09001898.hg.1	---	linc-RECK-3 chr9:+:35913870-35914639	noncoding	8.08e-05	0.0157	0.33	down	TCONS_00015968-XLOC_007341	Rinn lincRNAs // Rinn lincRNAs	chr9	+	35913871	35914639	HRCT1 6733bp;
TC15001564.hg.1	---	ncrna:snoRNA chromosome:GRCh37:15:65577799:65577929:-1 gene:ENSG00000206903 gene_biotype:snoRNA transcript_biotype:snoRNA	noncoding	8.34e-05	0.0159	2.01	up	ENST00000384176	ENSEMBL	chr15	-	65577799	65577929		PARP16
TC06003476.hg.1	---	accn=AL831898 class=mRNAlike lncRNA name=Human lncRNA ref=JounralRNA transcriptId=3316 cpcScore=1.6994200 cnci=-0.2450249	noncoding	8.81e-05	0.0164	0.34	down	n340852	NONCODE	chr6	-	13358067	13361194		GFOD1
TC02003446.hg.1	---	accn=BC012580 class=mRNAlike lncRNA name=NULL ref=H-invitational v7.5 transcriptId=HIT000087904 cpcScore=4.0539700 cnci=-0.2384076	noncoding	8.88e-05	0.0164	0.21	down	n333421	NONCODE	chr2	+	102953714	102958757		IL1RL1
TC11003372.hg.1	---	accn=NR_024527 class=lncRNA name= ref=RefGeneNoncode transcriptId=NR_024527 cpcScore=2.2562400 cnci=-0.1689213	noncoding	9.16e-05	0.0164	0.39	down	n407031	NONCODE	chr11	-	118004092	118016184		SCN4B
TC02003240.hg.1	---	accn=AJ005694 class=mRNAlike lncRNA name=NULL ref=H-invitational v7.5 transcriptId=HIT000244043 cpcScore=-0.0152777 cnci=-0.2116714	noncoding	9.54e-05	0.0167	0.42	down	n334694	NONCODE	chr2	+	54886307	54887268		SPTBN1
TC0X002065.hg.1	---	accn=NULL class=lncRNA name= ref=UCSCGeneNoncode transcriptId=uc004dpc.1 cpcScore=1.4005400 cnci=-0.3316548	noncoding	0.0001009	0.017	0.45	down	n385762	NONCODE	chrX	-	50331932	50333932	SHROOM4 711bp;
TC03002270.hg.1	---	accn=AK021606 class=mRNAlike lncRNA name=Human lncRNA ref=JounralRNA transcriptId=1707 cpcScore=-1.1687600 cnci=-0.4000331	noncoding	0.0001053	0.0173	0.33	down	n339275	NONCODE	chr3	+	30739153	30740837	TGFBR2 3519bp;
TC16001325.hg.1	FOXF1-AS1	FOXF1 antisense RNA 1 (non-protein coding)	noncoding	0.0001063	0.0173	0.29	down	NR_033925	RefSeq // RefSeq // ENSEMBL // ENSEMBL // ENSEMBL // UCSC Genes // UCSC Genes	chr16	-	86508131	86542466
TC20001408.hg.1	---	accn=AK026099 class=mRNAlike lncRNA name=Human lncRNA ref=JounralRNA transcriptId=2012 cpcScore=-0.8105090 cnci=-0.3397384	noncoding	0.0001088	0.0174	0.31	down	n339569	NONCODE	chr20	-	6018020	6019573	LRRN4 1851bp;			CRLS1
TC22001196.hg.1	---	linc-CCT8L2-4 chr22:-:17160317-17178186	noncoding	0.0001106	0.0175	0.36	down	TCONS_l2_00017862-XLOC_l2_009449	Broad TUCP // Broad TUCP // Broad TUCP // Broad TUCP	chr22	-	17160318	17182301
TC01002542.hg.1	SNORA55	small nucleolar RNA, H/ACA box 55	noncoding	0.0001115	0.0175	2.46	up	NR_002983	RefSeq // ENSEMBL // UCSC Genes	chr1	-	40033046	40033182		PABPC4		LOC100506950
TC15002431.hg.1	---	accn=EF624226 class=mRNAlike lncRNA name=NULL ref=H-invitational v7.5 transcriptId=HIT000469608 cpcScore=1.1145300 cnci=-1.0000000	noncoding	0.0001115	0.0175	2.01	up	n332466	NONCODE // NONCODE // NONCODE // Broad TUCP // Broad TUCP // Broad TUCP // Broad TUCP // Broad TUCP // Broad TUCP	chr15	-	22447232	22473375
TC17002307.hg.1	---	accn=S81264 class=mRNAlike lncRNA name=NULL ref=H-invitational v7.5 transcriptId=HIT000217021 cpcScore=1.4832400 cnci=-0.1609024	noncoding	0.0001157	0.0179	0.4	down	n334398	NONCODE	chr17	+	59479134	59480524	BCAS3 8935bp;	TBX2	C17orf82 8588bp;
TC05002401.hg.1	---	linc-RNF180 chr5:+:62597332-62597863	noncoding	0.0001192	0.0181	0.47	down	TCONS_l2_00022340-XLOC_l2_011607	Broad TUCP	chr5	+	62597333	62597863
TC01004965.hg.1	---	accn=AF054995 class=mRNAlike lncRNA name=Human lncRNA ref=JounralRNA transcriptId=881 cpcScore=-1.0746700 cnci=-0.2271832	noncoding	0.0001238	0.0185	0.38	down	n338484	NONCODE	chr1	+	204988784	204991257		NFASC
TC18000758.hg.1	---	accn=AL512695 class=mRNAlike lncRNA name=Human lncRNA ref=JounralRNA transcriptId=2362 cpcScore=-1.3214300 cnci=-0.3940546	noncoding	0.0001266	0.0186	0.27	down	n339913	NONCODE	chr18	+	67510569	67515832		DOK6
TC0X001889.hg.1	---	accn=NR_027621 class=lncRNA name= ref=RefGeneNoncode transcriptId=NR_027621 cpcScore=2.4650300 cnci=-0.2564994	noncoding	0.000127	0.0186	0.17	down	n407932	NONCODE // NONCODE	chrX	+	135228861	135293518		FHL1
TC01004802.hg.1	---	accn=NULL class=lncRNA name= ref=UCSCGeneNoncode transcriptId=uc001gch.1 cpcScore=1.3478900 cnci=-0.3558350	noncoding	0.000127	0.0186	0.45	down	n381272	NONCODE	chr1	+	162751901	162756362	DDR2 1654bp;		HSD17B7 4130bp;
TC18000692.hg.1	---	accn=AL832945 class=mRNAlike lncRNA name=Human lncRNA ref=JounralRNA transcriptId=2300 cpcScore=-1.1700800 cnci=-0.3063970	noncoding	0.0001272	0.0186	0.37	down	n339852	NONCODE	chr18	+	42644796	42648475		SETBP1
TC17002479.hg.1	---	accn=BC008968 class=mRNAlike lncRNA name=NULL ref=H-invitational v7.5 transcriptId=HIT000087180 cpcScore=4.1403600 cnci=-0.2539072	noncoding	0.0001286	0.0186	0.37	down	n333400	NONCODE	chr17	-	8415787	8424218		MYH10
TC08002503.hg.1	---	accn=AK125888 class=mRNAlike lncRNA name=Human lncRNA ref=JounralRNA transcriptId=4069 cpcScore=-0.9005200 cnci=-0.2820388	noncoding	0.0001295	0.0186	2.3	up	n341598	NONCODE // NONCODE	chr8	-	124510130	124515058		FBXO32
TC12003096.hg.1	---	accn=AY034105 class=mRNAlike lncRNA name=NULL ref=H-invitational v7.5 transcriptId=HIT000083480 cpcScore=1.0148900 cnci=-0.1918008	noncoding	0.000135	0.0187	0.43	down	n333278	NONCODE	chr12	-	115115386	115118792		TBX3
TC08002455.hg.1	---	accn=X75691 class=mRNAlike lncRNA name=NULL ref=H-invitational v7.5 transcriptId=HIT000323543 cpcScore=-1.1194700 cnci=-0.2629837	noncoding	0.0001366	0.0188	0.41	down	n336002	NONCODE	chr8	-	103661003	103661292		KLF10
TC05002649.hg.1	---	accn=NULL class=lncRNA name= ref=UCSCGeneNoncode transcriptId=uc003ldv.1 cpcScore=-0.9518500 cnci=-0.3308034	noncoding	0.0001369	0.0188	2.17	up	n384742	NONCODE	chr5	+	138614469	138614668		MATR3		SIL1
TC02003447.hg.1	---	accn=NULL class=mRNAlike lncRNA name=vega lncRNA ref=GENCODE transcriptId=OTTHUMT00000329502 cpcScore=-1.1355300 cnci=-0.3708765	noncoding	0.0001401	0.0188	0.41	down	n325222	NONCODE	chr2	+	102970213	102971455	IL1RL1 1716bp;		IL18R1 934bp;
TC03002994.hg.1	---	linc-CGGBP1-3 chr3:-:90274755-90283642	noncoding	0.0001404	0.0188	0.41	down	TCONS_l2_00019378-XLOC_l2_010268	Broad TUCP // Broad TUCP // Broad TUCP	chr3	-	90274756	90291164
TC17000983.hg.1	MIR22HG	MIR22 host gene (non-protein coding)	noncoding	0.0001428	0.0189	0.41	down	NR_028502	RefSeq // RefSeq // RefSeq // RefSeq // RefSeq // ENSEMBL // ENSEMBL // UCSC Genes // UCSC Genes // UCSC Genes // UCSC Genes // UCSC Genes // UCSC Genes // GenBank // Havana transcript	chr17	-	1614798	1619566			TLCD2 1136bp;
TC19002487.hg.1	---	accn=NULL class=lincRNA name=Human lincRNA ref=Scripture Reconstruction LincRNAs By Luo transcriptId=linc_luo_2068 cpcScore=-1.2990600 cnci=-0.3310223	noncoding	0.0001457	0.0191	0.46	down	n346518	NONCODE // NONCODE // NONCODE // NONCODE // NONCODE // NONCODE	chr19	-	41960074	42007142
TC08001847.hg.1	---	accn=AB370195 class=mRNAlike lncRNA name=NULL ref=H-invitational v7.5 transcriptId=HIT000409808 cpcScore=1.6810300 cnci=-0.1326172	noncoding	0.0001468	0.0192	0.38	down	n332585	NONCODE // NONCODE	chr8	+	26371792	26441442	BNIP3L 8640bp;	DPYSL2
TC15002244.hg.1	---	accn=BC047114 class=mRNAlike lncRNA name=Human lncRNA ref=JounralRNA transcriptId=262 cpcScore=-0.8524180 cnci=-0.4397534	noncoding	0.0001499	0.0194	0.47	down	n337879	NONCODE	chr15	+	66183109	66184329		RAB11A
TC06001083.hg.1	---	ncrna:snoRNA chromosome:GRCh37:6:149915761:149915895:1 gene:ENSG00000202343 gene_biotype:snoRNA transcript_biotype:snoRNA	noncoding	0.0001537	0.0196	0.46	down	ENST00000365473	ENSEMBL	chr6	+	149915761	149915895	C6orf72 2877bp;
TC02004677.hg.1	---	accn=S75992 class=mRNAlike lncRNA name=NULL ref=H-invitational v7.5 transcriptId=HIT000216638 cpcScore=0.3666900 cnci=-0.3399894	noncoding	0.0001558	0.0198	0.24	down	n334362	NONCODE	chr2	-	167262097	167262301		SCN7A
TC02002860.hg.1	SNORA75	small nucleolar RNA, H/ACA box 75	noncoding	0.0001565	0.0198	2.36	up	NR_002921	RefSeq // ENSEMBL // UCSC Genes	chr2	-	232320511	232320647		NCL
TC18000833.hg.1	---	accn=AK127627 class=mRNAlike lncRNA name=Human lncRNA ref=JounralRNA transcriptId=2241 cpcScore=13.3652000 cnci=-0.2496331	noncoding	0.0001584	0.0198	0.46	down	n339794	NONCODE	chr18	-	10731474	10773583		PIEZO2
TC07002893.hg.1	---	accn=NR_038120 class=lncRNA name= ref=RefGeneNoncode transcriptId=NR_038120 cpcScore=2.8910700 cnci=-0.2509502	noncoding	0.0001638	0.0199	0.4	down	n410718	NONCODE	chr7	-	36892511	37025871		ELMO1
TC06003596.hg.1	---	accn=NR_001284 class=lncRNA name= ref=RefGeneNoncode transcriptId=NR_001284 cpcScore=7.0020200 cnci=-0.0822726	noncoding	0.0001723	0.0205	0.38	down	n405263	NONCODE	chr6	-	31976197	31980800		TNXB		CYP21A2
TC08002245.hg.1	---	accn=NR_024040 class=lncRNA name= ref=RefGeneNoncode transcriptId=NR_024040 cpcScore=10.7320000 cnci=-0.2649094	noncoding	0.0001895	0.0214	0.49	down	n406527	NONCODE	chr8	-	19261672	19540261		CSGALNACT1
TC19002705.hg.1	LOC100505495	uncharacterized LOC100505495	noncoding	0.0001918	0.0216	0.41	down	NR_040109	RefSeq // UCSC Genes // UCSC Genes // UCSC Genes	chr19	-	41960074	42006554
TC06003695.hg.1	---	accn=X75692 class=mRNAlike lncRNA name=NULL ref=H-invitational v7.5 transcriptId=HIT000323544 cpcScore=1.5505100 cnci=-0.3117580	noncoding	0.0002039	0.022	0.48	down	n336004	NONCODE	chr6	-	56382369	56392316		DST
TC08001235.hg.1	LOC100507632	uncharacterized LOC100507632	noncoding	0.0002086	0.0224	0.47	down	NR_038236	RefSeq // ENSEMBL // ENSEMBL // ENSEMBL // ENSEMBL // ENSEMBL // ENSEMBL // ENSEMBL // UCSC Genes // Havana transcript // Havana transcript // Havana transcript // Havana transcript // Havana transcript // Havana transcript // Havana transcript	chr8	-	57408805	57472382
TC03002488.hg.1	---	accn=AK092064 class=mRNAlike lncRNA name=Human lncRNA ref=JounralRNA transcriptId=1887 cpcScore=-1.0560800 cnci=-0.2959134	noncoding	0.000224	0.0228	0.37	down	n339449	NONCODE	chr3	+	119147387	119149420	ARHGAP31 7826bp;			TMEM39A
TC06003833.hg.1	---	accn=AK057721 class=mRNAlike lncRNA name=Human lncRNA ref=JounralRNA transcriptId=4598 cpcScore=-0.9520270 cnci=-0.2722056	noncoding	0.0002241	0.0228	0.3	down	n342116	NONCODE	chr6	-	122757934	122760368	SERINC1 4125bp;
TC03002992.hg.1	---	linc-CGGBP1-1 chr3:-:90255220-90257443	noncoding	0.0002346	0.0232	0.47	down	TCONS_l2_00019376-XLOC_l2_010266	Broad TUCP	chr3	-	90255221	90257443
TC09001920.hg.1	---	linc-FAM75A3-2 chr9:+:40308215-40322860	noncoding	0.0002357	0.0232	0.4	down	TCONS_l2_00028738-XLOC_l2_014777	Broad TUCP // Broad TUCP	chr9	+	40308216	40324812
TC02003397.hg.1	---	accn=Z68992 class=mRNAlike lncRNA name=NULL ref=H-invitational v7.5 transcriptId=HIT000327629_03 cpcScore=2.6876400 cnci=-0.2575625	noncoding	0.0002465	0.0237	2.84	up	n336673	NONCODE	chr2	+	89952882	89953388		IGKV1D-33
TC04002100.hg.1	---	accn=AY956318 class=mRNAlike lncRNA name=NULL ref=H-invitational v7.5 transcriptId=HIT000333296 cpcScore=0.3543570 cnci=-0.3343817	noncoding	0.000251	0.0239	12.41	up	n336928	NONCODE	chr4	+	88896901	88901613		SPP1
TC17002747.hg.1	---	accn=NULL class=lncRNA name= ref=UCSCGeneNoncode transcriptId=uc010wpy.1 cpcScore=-1.1036000 cnci=-0.2547891	noncoding	0.0002614	0.0242	0.36	down	n387037	NONCODE	chr17	-	62399864	62401205		PECAM1
TC02002249.hg.1	---	cdna:known chromosome:GRCh37:2:119706882:119710559:-1 gene:ENSG00000259094 gene_biotype:antisense transcript_biotype:antisense	noncoding	0.0002635	0.0243	0.37	down	ENST00000556770	ENSEMBL	chr2	-	119706882	119710559				MARCO
TC16001512.hg.1	---	linc-TP53TG3B-16 chr16:+:32926411-32926831	noncoding	0.0002667	0.0245	2.3	up	TCONS_l2_00009693-XLOC_l2_005190	Broad TUCP	chr16	+	32926412	32926831
TC07001168.hg.1	---	havana:lincRNA chromosome:GRCh37:7:17503069:17598533:-1 gene:ENSG00000226598 gene_biotype:lincRNA transcript_biotype:lincRNA	noncoding	0.000272	0.0248	2.7	up	ENST00000451792	ENSEMBL // Havana transcript	chr7	-	17503069	17598533
TC06003630.hg.1	---	accn=NR_033233 class=lncRNA name= ref=RefGeneNoncode transcriptId=NR_033233 cpcScore=6.6464200 cnci=-0.1773382	noncoding	0.0002737	0.0248	0.47	down	n409104	NONCODE	chr6	-	39872034	39902290		MOCS1		DAAM2
TC05002554.hg.1	---	accn=NULL class=lncRNA name= ref=UCSCGeneNoncode transcriptId=uc003kor.1 cpcScore=-1.2488000 cnci=-0.3758260	noncoding	0.0002802	0.025	0.49	down	n384720	NONCODE	chr5	+	108528056	108530759		FER
TC09002563.hg.1	---	linc-FAM75A7-31 chr9:-:68773915-68778906	noncoding	0.0002996	0.026	0.37	down	TCONS_l2_00029366-XLOC_l2_015215	Broad TUCP	chr9	-	68773916	68778906
TC12002392.hg.1	---	accn=CR597503 class=mRNAlike lncRNA name=NULL ref=H-invitational v7.5 transcriptId=HIT000276698 cpcScore=-1.1912900 cnci=-0.3498455	noncoding	0.0002996	0.026	0.41	down	n335605	NONCODE	chr12	+	56984916	56985713		RBMS2
TC02003238.hg.1	---	accn=BC032061 class=mRNAlike lncRNA name=Human lncRNA ref=JounralRNA transcriptId=1264 cpcScore=8.3766300 cnci=-0.2052218	noncoding	0.0003067	0.0262	0.46	down	n338841	NONCODE	chr2	+	54684398	54856341		SPTBN1
TC01004621.hg.1	---	accn=NULL class=lncRNA name= ref=UCSCGeneNoncode transcriptId=uc001ebn.1 cpcScore=0.2273310 cnci=-0.3693695	noncoding	0.0003208	0.0266	0.44	down	n381184	NONCODE	chr1	+	112256830	112259310		RAP1A
TC02004395.hg.1	---	accn=NULL class=lincRNA name=Human lincRNA ref=Scripture Reconstruction LincRNAs By Luo transcriptId=linc_luo_2101 cpcScore=-1.4929800 cnci=-0.2232839	noncoding	0.0003243	0.0267	2.36	up	n346551	NONCODE // NONCODE // NONCODE // NONCODE // NONCODE // NONCODE // NONCODE // NONCODE // NONCODE // NONCODE // NONCODE // NONCODE // NONCODE // NONCODE // NONCODE // NONCODE // NONCODE // NONCODE // NONCODE // NONCODE // NONCODE // NONCODE // NONCODE // NONCODE // NONCODE // NONCODE // NONCODE // NONCODE // NONCODE // NONCODE // NONCODE // NONCODE // NONCODE // NONCODE // NONCODE // NONCODE // NON…	chr2	-	89109725	89619842		IGKV1-17 IGKV1-27 IGKV1-37 IGKV1-5 IGKV1-6 IGKV1-8 IGKV1-9 IGKV2-24 IGKV2-28 IGKV2-29 IGKV3-7 IGKV6-21 LOC100294406 LOC100653210		IGKV4-1 IGKV5-2
TC16002075.hg.1	MT1L	metallothionein 1L (gene/pseudogene)	noncoding	0.0003304	0.027	0.35	down	NR_001447	RefSeq // UCSC Genes	chr16	+	56651373	56652730	MT2A 7964bp;		MT1E 6657bp;
TC17002437.hg.1	---	accn=NR_028503 class=lncRNA name= ref=RefGeneNoncode transcriptId=NR_028503 cpcScore=1.1108900 cnci=-0.2634409	noncoding	0.0003484	0.0275	0.4	down	n408293	NONCODE // NONCODE // NONCODE // NONCODE	chr17	-	1614798	1619566			TLCD2 1136bp;
TC05002693.hg.1	---	accn=CR623805 class=mRNAlike lncRNA name=Human lncRNA ref=JounralRNA transcriptId=5208 cpcScore=1.4487500 cnci=-0.1457389	noncoding	0.0003542	0.0277	0.28	down	n342706	NONCODE	chr5	+	150400124	150408543		GPX3
TC09002580.hg.1	---	accn=NULL class=lncRNA name= ref=UCSCGeneNoncode transcriptId=uc004agx.1 cpcScore=-0.2612610 cnci=-0.2568217	noncoding	0.0003565	0.0278	0.41	down	n385579	NONCODE	chr9	-	71568004	71590757				PIP5K1B
TC07002222.hg.1	---	accn=AK057151 class=mRNAlike lncRNA name=Human lncRNA ref=JounralRNA transcriptId=3684 cpcScore=-1.2555600 cnci=-0.3859167	noncoding	0.0003623	0.0281	0.29	down	n341216	NONCODE	chr7	+	28863333	28865505		CREB5
TC21000398.hg.1	SNORA80	small nucleolar RNA, H/ACA box 80	noncoding	0.0003655	0.0281	2.13	up	NR_002996	RefSeq // ENSEMBL // UCSC Genes	chr21	-	33749496	33749631		URB1
TC12002734.hg.1	---	accn=AY034634 class=mRNAlike lncRNA name=NULL ref=H-invitational v7.5 transcriptId=HIT000083498 cpcScore=2.5126600 cnci=-0.1245648	noncoding	0.0003658	0.0281	0.45	down	n333279	NONCODE	chr12	-	8074143	8078504		SLC2A3		NECAP1
TC01003533.hg.1	SNORD78	small nucleolar RNA, C/D box 78	noncoding	0.0003789	0.0288	2.08	up	NR_003944	RefSeq // ENSEMBL // UCSC Genes	chr1	-	173834760	173834824
TC02004397.hg.1	---	accn=X72463 class=mRNAlike lncRNA name=NULL ref=H-invitational v7.5 transcriptId=HIT000323305 cpcScore=2.7536300 cnci=-0.0610377	noncoding	0.0003841	0.0288	2.69	up	n335966	NONCODE	chr2	-	89416834	89417284		IGKV1-17 LOC100294406		IGKV4-1
TC22001197.hg.1	---	linc-CCT8L2-5 chr22:-:17182934-17185326	noncoding	0.0003977	0.0293	0.26	down	TCONS_l2_00017865-XLOC_l2_009450	Broad TUCP	chr22	-	17182935	17185326
TC04002623.hg.1	---	accn=BC010383 class=mRNAlike lncRNA name=NULL ref=H-invitational v7.5 transcriptId=HIT000087476 cpcScore=0.8111230 cnci=-0.1074495	noncoding	0.0004021	0.0295	0.36	down	n333413	NONCODE	chr4	-	88416160	88450361		SPARCL1
TC05003066.hg.1	---	accn=AK090694 class=mRNAlike lncRNA name=Human lncRNA ref=JounralRNA transcriptId=2958 cpcScore=-1.0966500 cnci=-0.3170054	noncoding	0.0004047	0.0296	0.3	down	n340497	NONCODE	chr5	-	71735726	71738214	ZNF366 265bp;
TC04002146.hg.1	---	accn=DQ925693 class=mRNAlike lncRNA name=NULL ref=H-invitational v7.5 transcriptId=HIT000468699 cpcScore=-0.1666730 cnci=-0.2774744	noncoding	0.0004109	0.0298	0.33	down	n332497	NONCODE // NONCODE	chr4	+	114294516	114302672		ANK2
TC02004396.hg.1	---	accn=X93757 class=mRNAlike lncRNA name=NULL ref=H-invitational v7.5 transcriptId=HIT000324707 cpcScore=2.2441100 cnci=-0.0876331	noncoding	0.0004119	0.0299	2.86	up	n336205	NONCODE	chr2	-	89160711	89326952		IGKV1-5 IGKV1-6 IGKV1-8 IGKV1-9 IGKV3-7 LOC100294406 LOC100653210		IGKV4-1 IGKV5-2
TC10002305.hg.1	---	accn=AF272890 class=mRNAlike lncRNA name=Human lncRNA ref=JounralRNA transcriptId=2606 cpcScore=-1.1255600 cnci=-0.3295665	noncoding	0.0004269	0.0303	0.35	down	n340146	NONCODE	chr10	+	115805529	115808568		ADRB1
TC02002080.hg.1	LOC100652743	ig kappa chain V-III region VH-like pseudogene	noncoding	0.000432	0.0303	2.16	up	ENST00000443397	ENSEMBL // UCSC Genes	chr2	-	90537799	90538363
TC03002740.hg.1	---	accn=AF147314 class=mRNAlike lncRNA name=NULL ref=H-invitational v7.5 transcriptId=HIT000071387 cpcScore=-1.1132300 cnci=-1.0000000	noncoding	0.0004394	0.0306	0.3	down	n333000	NONCODE	chr3	+	194407049	194407441		FAM43A
TC08002336.hg.1	---	accn=BC010527 class=mRNAlike lncRNA name=Human lncRNA ref=JounralRNA transcriptId=3975 cpcScore=-1.0797900 cnci=-0.2152908	noncoding	0.0004448	0.0308	0.47	down	n341505	NONCODE // NONCODE // NONCODE // Rinn lincRNAs // Rinn lincRNAs // Rinn lincRNAs // Rinn lincRNAs // Rinn lincRNAs // Rinn lincRNAs // Rinn lincRNAs	chr8	-	57406841	57472382
TC02003403.hg.1	---	accn=NULL class=lncRNA name= ref=UCSCGeneNoncode transcriptId=uc010fhn.2 cpcScore=1.7461600 cnci=-0.0510725	noncoding	0.0004478	0.0308	2.63	up	n386251	NONCODE	chr2	+	90273948	90274233		IGKV3D-7
TC06003599.hg.1	---	accn=NR_038190 class=lncRNA name= ref=RefGeneNoncode transcriptId=NR_038190 cpcScore=10.7732000 cnci=-0.1492489	noncoding	0.0004566	0.0311	0.14	down	n410736	NONCODE	chr6	-	32148745	32152099	GPSM3 6444bp; PBX2 411bp;	AGER	AGPAT1 2857bp;	RNF5
TC02003401.hg.1	---	accn=CR620385 class=mRNAlike lncRNA name=NULL ref=H-invitational v7.5 transcriptId=HIT000299580 cpcScore=2.1578900 cnci=-0.0545866	noncoding	0.0004631	0.0313	2.76	up	n335701	NONCODE // NONCODE	chr2	+	90077752	90078323		IGKV3D-20
TC13001682.hg.1	---	accn=AK000903 class=mRNAlike lncRNA name=Human lncRNA ref=JounralRNA transcriptId=3903 cpcScore=1.1171200 cnci=-0.2440895	noncoding	0.000464	0.0313	0.39	down	n341433	NONCODE	chr13	-	110885115	110886524		COL4A1
TC14002189.hg.1	---	accn=Z92890 class=mRNAlike lncRNA name=NULL ref=H-invitational v7.5 transcriptId=HIT000328238 cpcScore=2.6838900 cnci=-0.0920248	noncoding	0.0004809	0.0318	2.06	up	n336782	NONCODE // NONCODE // NONCODE // NONCODE // NONCODE // NONCODE // NONCODE // NONCODE // NONCODE // NONCODE // NONCODE // NONCODE // NONCODE // NONCODE // NONCODE // NONCODE // NONCODE // NONCODE // NONCODE // NONCODE // NONCODE // NONCODE // NONCODE // NONCODE // NONCODE // NONCODE // NONCODE // NONCODE // NONCODE // NONCODE // NONCODE // NONCODE // NONCODE // NONCODE // NONCODE // NONCODE // NON…	chr14	-	106068003	107218968		IGHA1 IGHA2 IGHD2-15 IGHD2-2 IGHD2-21 IGHD2-8 IGHD3-10 IGHD3-16 IGHD3-22 IGHD3-3 IGHG4 IGHJ1 IGHJ5 IGHM IGHV1-18 IGHV1-3 IGHV1-45 IGHV1-46 IGHV1-58 IGHV1-69 IGHV1-8 IGHV2-26 IGHV2-5 IGHV2-70 IGHV3-15 IGHV3-16 IGHV3-20 IGHV3-21 IGHV3-23 IGHV3-33 IGHV3-35 IGHV3-38 IGHV3-48 IGHV3-49 IGHV3-53 IGHV3-66 IGHV3-7 IGHV3-72 IGHV3-73 IGHV3-74 IGHV3-9 IGHV4-28 IGHV4-31 IGHV4-34 IGHV4-39 IGHV4-59 IGHV4-61 IGH…		RN5S389
TC16001572.hg.1	---	linc-GNAO1-2 chr16:+:55819980-55827371	noncoding	0.0005187	0.0331	0.24	down	TCONS_l2_00009765-XLOC_l2_005236	Broad TUCP	chr16	+	55819981	55827371
TC16000469.hg.1	MT1JP	metallothionein 1J, pseudogene	noncoding	0.0005248	0.0331	0.29	down	NR_036677	RefSeq // ENSEMBL // UCSC Genes // UCSC Genes	chr16	+	56669651	56670998	MT1E 8627bp; MT1M 1753bp;		MT1A 1580bp;
TC13001666.hg.1	---	accn=CR616826 class=mRNAlike lncRNA name=Human lncRNA ref=JounralRNA transcriptId=3895 cpcScore=-1.2292500 cnci=-0.3638582	noncoding	0.0005437	0.0334	0.43	down	n341425	NONCODE	chr13	-	102372163	102373830		FGF14		ITGBL1
TC19001938.hg.1	---	accn=AY615271 class=mRNAlike lncRNA name=NULL ref=H-invitational v7.5 transcriptId=HIT000255747 cpcScore=0.2577560 cnci=-0.1670394	noncoding	0.0005464	0.0335	0.41	down	n335265	NONCODE	chr19	+	2476355	2477124		GADD45B
TC09001175.hg.1	---	ncrna:miRNA chromosome:GRCh37:9:69821760:69821841:-1 gene:ENSG00000239028 gene_biotype:miRNA transcript_biotype:miRNA	noncoding	0.0005489	0.0336	2.08	up	ENST00000458761	ENSEMBL	chr9	-	69821760	69821841
TC06002977.hg.1	---	accn=AK024103 class=mRNAlike lncRNA name=Human lncRNA ref=JounralRNA transcriptId=5427 cpcScore=-0.0684753 cnci=-0.2965545	noncoding	0.0005648	0.0341	0.49	down	n342919	NONCODE	chr6	+	109002487	109005971		FOXO3
TC16000471.hg.1	MT1CP	metallothionein 1C, pseudogene	noncoding	0.0005653	0.0341	0.31	down	ENST00000379816	ENSEMBL	chr16	+	56682743	56683426	MT1A 8744bp;		MT1B 2385bp; MT1F 8429bp;
TC14000694.hg.1	SNORD114-17	small nucleolar RNA, C/D box 114-17	noncoding	0.0005696	0.0342	0.35	down	NR_003210	RefSeq // ENSEMBL // UCSC Genes	chr14	+	101441143	101441217
TC03003123.hg.1	---	accn=DQ173461 class=mRNAlike lncRNA name=NULL ref=H-invitational v7.5 transcriptId=HIT000342068 cpcScore=-1.1167200 cnci=-0.3693701	noncoding	0.0005879	0.0346	0.4	down	n337060	NONCODE	chr3	-	142536963	142537244		PCOLCE2
TC12002425.hg.1	---	accn=AK023663 class=mRNAlike lncRNA name=Human lncRNA ref=JounralRNA transcriptId=4435 cpcScore=-0.9852050 cnci=-0.3056178	noncoding	0.0005974	0.035	0.38	down	n341954	NONCODE	chr12	+	66645119	66647711		IRAK3
TC14001118.hg.1	---	havana:lincRNA chromosome:GRCh37:14:50793244:50794627:-1 gene:ENSG00000259071 gene_biotype:lincRNA transcript_biotype:lincRNA	noncoding	0.0006136	0.0354	0.4	down	ENST00000555403	ENSEMBL	chr14	-	50793244	50794627	CDKL1 1683bp;			ATP5S
TC16001575.hg.1	---	accn=BC070351 class=mRNAlike lncRNA name=Human lncRNA ref=JounralRNA transcriptId=4977 cpcScore=-0.2790340 cnci=-0.1135132	noncoding	0.0006195	0.0355	0.36	down	n342483	NONCODE // NONCODE	chr16	+	56651373	56652729	MT2A 7964bp;		MT1E 6658bp;
TC15002240.hg.1	---	linc-PLEKHO2-2 chr15:+:65016564-65016901	noncoding	0.0006555	0.0361	0.38	down	TCONS_00023442-XLOC_011287	Rinn lincRNAs	chr15	+	65016565	65016901
TC22000120.hg.1	---	ncrna:miRNA chromosome:GRCh37:22:23101185:23101279:1 gene:ENSG00000207835 gene_biotype:miRNA transcript_biotype:miRNA	noncoding	0.0006571	0.0361	2.55	up	ENST00000385100	ENSEMBL	chr22	+	23101185	23101279
TC11003113.hg.1	---	accn=BC033226 class=mRNAlike lncRNA name=Human lncRNA ref=JounralRNA transcriptId=5263 cpcScore=-1.0506000 cnci=-0.2724499	noncoding	0.0006585	0.0361	0.46	down	n342760	NONCODE	chr11	-	33724567	33725791		CD59
TC20000841.hg.1	SNORA71D	small nucleolar RNA, H/ACA box 71D	noncoding	0.0006848	0.0369	2.26	up	NR_003018	RefSeq // ENSEMBL // UCSC Genes	chr20	-	37062505	37062642
TC0X002026.hg.1	---	accn=M63073 class=mRNAlike lncRNA name=NULL ref=H-invitational v7.5 transcriptId=HIT000196056 cpcScore=1.1315800 cnci=-0.2789244	noncoding	0.0006896	0.037	0.41	down	n334130	NONCODE	chrX	-	32382799	33229429		DMD
TC18000651.hg.1	---	accn=NULL class=lincRNA name=Human lincRNA ref=Scripture Reconstruction LincRNAs By Luo transcriptId=linc_luo_902 cpcScore=-1.3355300 cnci=-0.5660521	noncoding	0.0006988	0.0372	2.64	up	n345353	NONCODE	chr18	+	20494086	20495448
TC11003310.hg.1	---	accn=AJ007018 class=mRNAlike lncRNA name=NULL ref=H-invitational v7.5 transcriptId=HIT000244130 cpcScore=2.5663100 cnci=-0.2322237	noncoding	0.000699	0.0372	0.27	down	n334700	NONCODE	chr11	-	101344321	101353732		TRPC6
TC16001576.hg.1	---	accn=NULL class=lncRNA name= ref=UCSCGeneNoncode transcriptId=uc002ejo.1 cpcScore=0.2935260 cnci=-0.1537634	noncoding	0.000728	0.0379	0.28	down	n382996	NONCODE // NONCODE	chr16	+	56669651	56670998	MT1E 8627bp; MT1M 1753bp;		MT1A 1580bp;
TC18000755.hg.1	---	linc-DOK6 chr18:+:66817066-66832387	noncoding	0.0007415	0.0384	0.48	down	TCONS_00026354-XLOC_012707	Rinn lincRNAs	chr18	+	66817067	66832387
TC01004680.hg.1	---	linc-NBPF9-8 chr1:+:142826653-142829106	noncoding	0.0007523	0.0388	0.33	down	TCONS_l2_00000553-XLOC_l2_000394	Broad TUCP	chr1	+	142826654	142829106
TC09002707.hg.1	---	accn=AK094413 class=mRNAlike lncRNA name=Human lncRNA ref=JounralRNA transcriptId=4216 cpcScore=-1.1618000 cnci=-0.3821849	noncoding	0.000763	0.039	0.46	down	n341743	NONCODE	chr9	-	104235457	104237132		TMEM246		LOC100507465
TC03003289.hg.1	---	accn=AF058804 class=mRNAlike lncRNA name=NULL ref=H-invitational v7.5 transcriptId=HIT000064809 cpcScore=-0.8819030 cnci=-0.0161171	noncoding	0.0007664	0.0391	2.95	up	n332815	NONCODE	chr3	-	195505666	195505928		MUC4
TC07001167.hg.1	---	havana:lincRNA chromosome:GRCh37:7:17474101:17500296:-1 gene:ENSG00000236039 gene_biotype:lincRNA transcript_biotype:lincRNA	noncoding	0.000789	0.0398	2.68	up	ENST00000439046	ENSEMBL // ENSEMBL // Havana transcript // Havana transcript	chr7	-	17474101	17500296
TC11002761.hg.1	---	accn=NR_030691 class=lncRNA name= ref=RefGeneNoncode transcriptId=NR_030691 cpcScore=12.6599000 cnci=-0.1015266	noncoding	0.0007915	0.0398	0.45	down	n408884	NONCODE	chr11	+	69931516	70035652		ANO1
TC22001311.hg.1	---	accn=X77690 class=mRNAlike lncRNA name=Human lncRNA ref=JounralRNA transcriptId=419 cpcScore=4.6709600 cnci=-0.2556518	noncoding	0.0007928	0.0398	0.44	down	n338032	NONCODE	chr22	-	33256006	33256421		SYN3		TIMP3
TC16001860.hg.1	---	linc-TP53TG3B-9 chr16:-:33647307-33661699	noncoding	0.0008116	0.0403	2.06	up	TCONS_l2_00010131-XLOC_l2_005462	Broad TUCP	chr16	-	33647308	33661699
TC10002843.hg.1	---	accn=BX648964 class=mRNAlike lncRNA name=Human lncRNA ref=JounralRNA transcriptId=2610 cpcScore=-0.7217750 cnci=-0.2663220	noncoding	0.0008278	0.0407	0.32	down	n340150	NONCODE	chr10	-	117816436	117820910		GFRA1
TC16001518.hg.1	---	linc-ORC6-11 chr16:+:33629697-33630084	noncoding	0.0008711	0.0419	2.25	up	TCONS_l2_00009699-XLOC_l2_005195	Broad TUCP	chr16	+	33629698	33630084
TC04002090.hg.1	---	linc-MRPS18C chr4:+:84009929-84010241	noncoding	0.0009295	0.0434	0.27	down	TCONS_00008143-XLOC_003595	Rinn lincRNAs // Rinn lincRNAs	chr4	+	84009930	84010394
TC03002222.hg.1	---	accn=AB097931 class=mRNAlike lncRNA name=NULL ref=H-invitational v7.5 transcriptId=HIT000242193 cpcScore=0.4024240 cnci=-0.3225580	noncoding	0.0009406	0.0437	0.32	down	n334645	NONCODE // NONCODE	chr3	+	12330338	12421333		PPARG
TC0X002025.hg.1	---	accn=S60973 class=mRNAlike lncRNA name=NULL ref=H-invitational v7.5 transcriptId=HIT000215953 cpcScore=1.2449300 cnci=-0.1569370	noncoding	0.0009728	0.0443	0.48	down	n334217	NONCODE	chrX	-	31747804	31854900		DMD
TC14001863.hg.1	---	linc-DIO3-7 chr14:+:101402074-101402816	noncoding	0.0009922	0.0446	0.47	down	TCONS_00022632-XLOC_010933	Rinn lincRNAs	chr14	+	101402075	101402816	SNORD113-3 5748bp;		SNORD113-8 6972bp;
TC07002809.hg.1	---	accn=BC013942 class=mRNAlike lncRNA name=Human lncRNA ref=JounralRNA transcriptId=3658 cpcScore=-0.9332800 cnci=-0.3337714	noncoding	0.0010238	0.0456	2.57	up	n341192	NONCODE // NONCODE // Broad TUCP // Broad TUCP // Broad TUCP // Broad TUCP // Broad TUCP // Broad TUCP // Broad TUCP // Broad TUCP // Broad TUCP // Broad TUCP // Broad TUCP	chr7	-	17472702	17598533
TC08001459.hg.1	SNORA72	small nucleolar RNA, H/ACA box 72	noncoding	0.0010623	0.0467	2.65	up	NR_002581	RefSeq // ENSEMBL // UCSC Genes	chr8	-	99054314	99054445		RPL30		SNORA72
TC11003334.hg.1	---	accn=AF086024 class=mRNAlike lncRNA name=NULL ref=H-invitational v7.5 transcriptId=HIT000066903 cpcScore=-1.1343000 cnci=-0.4716754	noncoding	0.0011015	0.0476	0.48	down	n332883	NONCODE	chr11	-	110100900	110101283		RDX
TC0X001610.hg.1	---	accn=AK097484 class=mRNAlike lncRNA name=Human lncRNA ref=JounralRNA transcriptId=17 cpcScore=-1.2422500 cnci=-0.3910720	noncoding	0.0011045	0.0477	0.48	down	n337638	NONCODE	chrX	+	17168618	17171104		REPS2
TC22001279.hg.1	---	accn=AK093872 class=mRNAlike lncRNA name=Human lncRNA ref=JounralRNA transcriptId=385 cpcScore=-0.0692657 cnci=-0.3146638	noncoding	0.0011792	0.0494	0.48	down	n337998	NONCODE	chr22	-	26917964	26920144	TPST2 1314bp;		TFIP11 9493bp;
TC16000156.hg.1	---	cdna:known chromosome:GRCh37:16:10623297:10625939:1 gene:ENSG00000256013 gene_biotype:antisense transcript_biotype:antisense	noncoding	0.0011807	0.0494	0.35	down	ENST00000535363	ENSEMBL	chr16	+	10623297	10625939				EMP2
TC07002790.hg.1	---	accn=BC030083 class=mRNAlike lncRNA name=Human lncRNA ref=JounralRNA transcriptId=3651 cpcScore=-1.0928900 cnci=-0.4182581	noncoding	0.0011837	0.0494	0.44	down	n341185	NONCODE	chr7	-	11410062	11410947		THSD7A
TC21000892.hg.1	---	accn=AK095905 class=mRNAlike lncRNA name=Human lncRNA ref=JounralRNA transcriptId=1890 cpcScore=-1.2556800 cnci=-0.4501562	noncoding	0.0011851	0.0494	0.49	down	n339452	NONCODE	chr21	-	28290242	28292870		ADAMTS5
TC01005156.hg.1	---	accn=AK095500 class=mRNAlike lncRNA name=Human lncRNA ref=JounralRNA transcriptId=1004 cpcScore=-1.2666000 cnci=-0.2684392	noncoding	0.0012377	0.0507	2.12	up	n338598	NONCODE	chr1	+	245870454	245872733	KIF26B 4026bp;
TC12002444.hg.1	---	accn=NULL class=lncRNA name= ref=UCSCGeneNoncode transcriptId=uc001svy.1 cpcScore=-0.0152401 cnci=-0.3394250	noncoding	0.0012477	0.0508	0.44	down	n381892	NONCODE	chr12	+	70825517	70828074		KCNMB4
TC08000754.hg.1	MIR1206	microRNA 1206	noncoding	0.0012526	0.0509	2.31	up	NR_031611	RefSeq // UCSC Genes	chr8	+	129021144	129021202
TC20000839.hg.1	SNORA71A	small nucleolar RNA, H/ACA box 71A	noncoding	0.0012958	0.0516	2.77	up	NR_002911	RefSeq // ENSEMBL // ENSEMBL // UCSC Genes // Havana transcript	chr20	-	37055949	37056086
TC08001226.hg.1	---	ncrna:snoRNA chromosome:GRCh37:8:56815282:56815414:-1 gene:ENSG00000199405 gene_biotype:snoRNA transcript_biotype:snoRNA	noncoding	0.0012969	0.0516	2.56	up	ENST00000362535	ENSEMBL	chr8	-	56815282	56815414				LYN
TC19002491.hg.1	---	accn=M76743 class=mRNAlike lncRNA name=NULL ref=H-invitational v7.5 transcriptId=HIT000196381 cpcScore=0.2588640 cnci=-0.1440238	noncoding	0.0013017	0.0517	2.26	up	n334140	NONCODE	chr19	-	43013360	43025500		CEACAM1
TC08000294.hg.1	---	ncrna:misc_RNA chromosome:GRCh37:8:38601538:38601649:1 gene:ENSG00000207258 gene_biotype:misc_RNA transcript_biotype:misc_RNA	noncoding	0.0013186	0.0522	0.27	down	ENST00000384528	ENSEMBL	chr8	+	38601538	38601649		TACC1
TC12000871.hg.1	---	havana:3prime_overlapping_ncrna chromosome:GRCh37:12:112250597:112251224:1 gene:ENSG00000257877 gene_biotype:3prime_overlapping_ncrna transcript_biotype:3prime_overlapping_ncrna	noncoding	0.0014018	0.0536	0.37	down	ENST00000551450	ENSEMBL	chr12	+	112250597	112251224	ALDH2 2808bp;
TC07002236.hg.1	---	accn=AY312581 class=mRNAlike lncRNA name=NULL ref=H-invitational v7.5 transcriptId=HIT000251644 cpcScore=1.1991000 cnci=-0.1177474	noncoding	0.001435	0.0544	0.32	down	n335156	NONCODE	chr7	+	30962194	30963687		FAM188B
TC03003257.hg.1	---	accn=NR_033519 class=lncRNA name= ref=RefGeneNoncode transcriptId=NR_033519 cpcScore=6.3545100 cnci=-0.1579155	noncoding	0.0014593	0.0546	0.46	down	n409290	NONCODE	chr3	-	186951870	187009810		MASP1
TC08001885.hg.1	---	accn=AL133564 class=mRNAlike lncRNA name=Human lncRNA ref=JounralRNA transcriptId=3957 cpcScore=-1.2180400 cnci=-0.2903995	noncoding	0.0014628	0.0546	0.46	down	n341487	NONCODE	chr8	+	38627551	38630415		TACC1
TC03003109.hg.1	---	accn=AL080075 class=mRNAlike lncRNA name=Human lncRNA ref=JounralRNA transcriptId=2048 cpcScore=-1.1607700 cnci=-0.4079982	noncoding	0.0015051	0.0555	0.31	down	n339604	NONCODE	chr3	-	137749545	137750672				CLDN18
TC09002408.hg.1	---	accn=CR603516 class=mRNAlike lncRNA name=NULL ref=H-invitational v7.5 transcriptId=HIT000282711 cpcScore=-1.3559400 cnci=-0.3391268	noncoding	0.0015159	0.0558	0.41	down	n335628	NONCODE	chr9	-	14081848	14082201		NFIB
TC20000840.hg.1	SNORA71C	small nucleolar RNA, H/ACA box 71C	noncoding	0.0015258	0.0559	2.68	up	NR_003017	RefSeq // ENSEMBL // UCSC Genes	chr20	-	37058310	37058447
TC03002268.hg.1	---	accn=AJ786388 class=mRNAlike lncRNA name=NULL ref=H-invitational v7.5 transcriptId=HIT000249409 cpcScore=1.2627600 cnci=-0.3353057	noncoding	0.0016513	0.0584	0.43	down	n335087	NONCODE	chr3	+	30691912	30713307		TGFBR2
TC01006221.hg.1	---	accn=AF333388 class=mRNAlike lncRNA name=Human lncRNA ref=JounralRNA transcriptId=4861 cpcScore=-0.7785040 cnci=-0.0529400	noncoding	0.0016621	0.0586	0.42	down	n342369	NONCODE	chr1	-	237167403	237167718
TC02003396.hg.1	---	accn=S67637 class=mRNAlike lncRNA name=NULL ref=H-invitational v7.5 transcriptId=HIT000216207_03 cpcScore=2.3141400 cnci=-0.1724019	noncoding	0.0016898	0.059	2.57	up	n334260	NONCODE // NONCODE // NONCODE // NONCODE	chr2	+	89901316	89901798		IGKV1D-39
TC03003290.hg.1	---	accn=AF177925 class=mRNAlike lncRNA name=NULL ref=H-invitational v7.5 transcriptId=HIT000072731_03 cpcScore=1.9245000 cnci=-0.0315219	noncoding	0.001701	0.0591	3.22	up	n333031	NONCODE	chr3	-	195513847	195514331		MUC4
TC08000280.hg.1	---	cdna:all chromosome:VEGA50:8:37716467:37718851:1 Gene:OTTHUMG00000164037	noncoding	0.0017765	0.0601	0.4	down	OTTHUMT00000376898	Havana transcript	chr8	+	37716467	37718851				RAB11FIP1
TC02003402.hg.1	---	accn=DQ187489 class=mRNAlike lncRNA name=NULL ref=H-invitational v7.5 transcriptId=HIT000342138 cpcScore=2.2082000 cnci=-0.2377448	noncoding	0.0018008	0.0607	2.87	up	n337071	NONCODE // NONCODE	chr2	+	90198907	90199183	IGKV1D-13 5483bp;	IGKV1D-12
TC02004979.hg.1	IGKV1D-27	immunoglobulin kappa variable 1D-27 (pseudogene)	noncoding	0.0018214	0.0609	2.74	up	ENST00000558152	ENSEMBL	chr2	+	90007709	90008154	IGKV2D-28 8145bp;
TC17001438.hg.1	SNORA21	small nucleolar RNA, H/ACA box 21	noncoding	0.0018629	0.0614	2.2	up	NR_002576	RefSeq // ENSEMBL // UCSC Genes	chr17	-	37009116	37009248		RPL23
TC22001243.hg.1	---	accn=EF589390 class=mRNAlike lncRNA name=NULL ref=H-invitational v7.5 transcriptId=HIT000469209 cpcScore=-0.9005340 cnci=-0.1231674	noncoding	0.0018864	0.0619	2.16	up	n332472	NONCODE	chr22	-	22550382	23248828		PRAME ZNF280A ZNF280B		GGTLC2 IGLV10-54 IGLV11-55 IGLV2-18 IGLV2-33 IGLV3-1 IGLV3-12 IGLV3-16 IGLV3-22 IGLV3-25 IGLV3-27 IGLV3-32 IGLV3-9 IGLV4-3 IGLV5-37 IGLV5-48 IGLV6-57 IGLV7-43 IGLV7-46 IGLV9-49 VPREB1
TC03003038.hg.1	---	accn=AL049423 class=mRNAlike lncRNA name=Human lncRNA ref=JounralRNA transcriptId=1866 cpcScore=-1.1859700 cnci=-0.2572742	noncoding	0.0019021	0.0623	0.49	down	n339434	NONCODE // NONCODE // NONCODE	chr3	-	114033348	114052767	ZBTB20 4174bp;
TC07003050.hg.1	---	accn=NR_030672 class=lncRNA name= ref=RefGeneNoncode transcriptId=NR_030672 cpcScore=13.3119000 cnci=-0.2594457	noncoding	0.0019483	0.0632	0.34	down	n408882	NONCODE	chr7	-	86506223	86669550		KIAA1324L
TC05002741.hg.1	---	accn=AM055743 class=snoRNA name=U19-2 small nucleolar RNA ref=GENEBANK transcriptId=NULL cpcScore=-1.1046600 cnci=-0.1239125	noncoding	0.002017	0.0642	2.62	up	n328264	NONCODE	chr5	+	172447729	172447932		ATP6V0E1
TC22000124.hg.1	---	ncrna:miRNA chromosome:GRCh37:22:23198720:23198813:1 gene:ENSG00000207832 gene_biotype:miRNA transcript_biotype:miRNA	noncoding	0.0020638	0.065	2.17	up	ENST00000385097	ENSEMBL	chr22	+	23198720	23198813
TC06003720.hg.1	---	accn=BC042026 class=mRNAlike lncRNA name=Human lncRNA ref=JounralRNA transcriptId=4482 cpcScore=-1.2869700 cnci=-0.4330168	noncoding	0.0021146	0.0658	0.24	down	n342001	NONCODE	chr6	-	76001574	76003213	FILIP1 1394bp;		TMEM30A 6890bp;
TC02003394.hg.1	---	accn=X72457 class=mRNAlike lncRNA name=NULL ref=H-invitational v7.5 transcriptId=HIT000323299 cpcScore=2.4637300 cnci=-0.1473087	noncoding	0.002219	0.067	3.24	up	n335964	NONCODE // NONCODE // NONCODE // NONCODE // NONCODE // NONCODE // NONCODE // NONCODE // NONCODE	chr2	+	89185097	89185706		IGKV4-1		LOC100294406
TC01004898.hg.1	---	accn=AY653038 class=mRNAlike lncRNA name=NULL ref=H-invitational v7.5 transcriptId=HIT000255944 cpcScore=4.0801300 cnci=-0.3171008	noncoding	0.00222	0.067	0.18	down	n335266	NONCODE	chr1	+	186278946	186282889		PRG4		TPR
TC03003040.hg.1	---	accn=NULL class=lncRNA name= ref=UCSCGeneNoncode transcriptId=uc003ebs.2 cpcScore=-1.2521600 cnci=-0.3504875	noncoding	0.0022627	0.0678	0.47	down	n384299	NONCODE	chr3	-	115521222	115524018		LSAMP
TC15002596.hg.1	---	linc-ANP32A-3 chr15:-:69578399-69580905	noncoding	0.0023043	0.0684	0.48	down	TCONS_00023718-XLOC_011516	Rinn lincRNAs	chr15	-	69578400	69580905
TC10002162.hg.1	---	accn=S69690 class=mRNAlike lncRNA name=NULL ref=H-invitational v7.5 transcriptId=HIT000216343_03 cpcScore=-1.0479500 cnci=-0.1979512	noncoding	0.0023233	0.0686	0.19	down	n334289	NONCODE	chr10	+	81370701	81371651		SFTPA1
TC22000117.hg.1	---	ncrna:miRNA chromosome:GRCh37:22:23006898:23006993:1 gene:ENSG00000207834 gene_biotype:miRNA transcript_biotype:miRNA	noncoding	0.0023524	0.0689	2.37	up	ENST00000385099	ENSEMBL	chr22	+	23006898	23006993			IGLV3-27 3765bp;
TC03000637.hg.1	LOC100129550	uncharacterized LOC100129550	noncoding	0.0024169	0.0701	0.49	down	NR_024618	RefSeq // UCSC Genes	chr3	+	122605360	122611263	DIRC2 5374bp;
TC15002563.hg.1	---	accn=AL832164 class=mRNAlike lncRNA name=Human lncRNA ref=JounralRNA transcriptId=199 cpcScore=-0.9583620 cnci=-0.3605814	noncoding	0.0024518	0.0704	0.4	down	n337816	NONCODE	chr15	-	60780483	60783123		RORA	NARG2 9139bp;
TC08001515.hg.1	---	cdna:known chromosome:GRCh37:8:106809168:107072671:-1 gene:ENSG00000251003 gene_biotype:processed_transcript transcript_biotype:antisense	noncoding	0.0024764	0.0707	2.13	up	ENST00000509144	ENSEMBL // ENSEMBL // ENSEMBL // ENSEMBL // ENSEMBL // ENSEMBL // Havana transcript // Havana transcript // Havana transcript // Havana transcript // Havana transcript // Havana transcript // Havana transcript	chr8	-	106792474	107072752				ZFPM2
TC02003400.hg.1	---	accn=Z69008 class=mRNAlike lncRNA name=NULL ref=H-invitational v7.5 transcriptId=HIT000327645_03 cpcScore=2.1100800 cnci=-0.2912141	noncoding	0.0025091	0.0712	2.43	up	n336675	NONCODE // NONCODE // NONCODE // NONCODE	chr2	+	89998820	89999595		IGKV2D-28
TC06002615.hg.1	---	accn=AJ420500 class=mRNAlike lncRNA name=Human lncRNA ref=JounralRNA transcriptId=3334 cpcScore=-1.0493900 cnci=-0.3673414	noncoding	0.0025836	0.0725	2.02	up	n340869	NONCODE	chr6	+	21597661	21598850		SOX4
TC10002728.hg.1	---	accn=S69791 class=mRNAlike lncRNA name=NULL ref=H-invitational v7.5 transcriptId=HIT000216347_03 cpcScore=-0.9682330 cnci=-0.1729918	noncoding	0.002602	0.0727	0.21	down	n334290	NONCODE	chr10	-	81319171	81320163		SFTPA2
TC05000957.hg.1	SNORA74B	small nucleolar RNA, H/ACA box 74B	noncoding	0.0026921	0.074	2.64	up	NR_002988	RefSeq // ENSEMBL // UCSC Genes	chr5	+	172447729	172447932		ATP6V0E1
TC08002467.hg.1	---	accn=CR602836 class=mRNAlike lncRNA name=Human lncRNA ref=JounralRNA transcriptId=4052 cpcScore=-0.5130710 cnci=-0.3731246	noncoding	0.0027628	0.0747	2.32	up	n341581	NONCODE	chr8	-	106808459	106810670				ZFPM2
TC0X001916.hg.1	---	accn=BC010378 class=mRNAlike lncRNA name=NULL ref=H-invitational v7.5 transcriptId=HIT000087473 cpcScore=1.7289400 cnci=-0.2955149	noncoding	0.0027905	0.0753	4.67	up	n333412	NONCODE	chrX	+	150154047	150154591		HMGB3
TC06003119.hg.1	---	accn=BC020896 class=mRNAlike lncRNA name=Human lncRNA ref=JounralRNA transcriptId=4639 cpcScore=-1.0518000 cnci=-0.3674480	noncoding	0.0028024	0.0753	0.48	down	n342152	NONCODE	chr6	+	147886865	147887849		SAMD5
TC12001075.hg.1	---	cdna:known chromosome:GRCh37:12:215690:221016:-1 gene:ENSG00000256948 gene_biotype:antisense transcript_biotype:antisense	noncoding	0.0029176	0.077	0.44	down	ENST00000540226	ENSEMBL	chr12	-	215690	221016				IQSEC3
TC17002618.hg.1	---	accn=BC062677 class=mRNAlike lncRNA name=NULL ref=H-invitational v7.5 transcriptId=HIT000260568 cpcScore=-1.0299300 cnci=-0.1590267	noncoding	0.00298	0.0779	3.88	up	n335516	NONCODE	chr17	-	38573069	38574167		TOP2A
TC09002189.hg.1	---	accn=AX810714 class=mRNAlike lncRNA name=Human lncRNA ref=JounralRNA transcriptId=4233 cpcScore=3.2465800 cnci=-0.2401671	noncoding	0.0031574	0.0803	0.47	down	n341759	NONCODE // NONCODE	chr9	+	115913265	115926417		SLC31A2		FKBP15
TC02003399.hg.1	---	accn=NULL class=lncRNA name= ref=UCSCGeneNoncode transcriptId=uc002stn.1 cpcScore=2.0072500 cnci=-0.0752967	noncoding	0.0032326	0.0812	3.01	up	n383671	NONCODE	chr2	+	89986780	89987080	IGKV2D-30 9265bp;	IGKV2D-29
TC20000838.hg.1	SNORA71B	small nucleolar RNA, H/ACA box 71B	noncoding	0.0033566	0.0826	3.3	up	NR_002910	RefSeq // ENSEMBL // ENSEMBL // UCSC Genes // Havana transcript	chr20	-	37053843	37053979
TC02004654.hg.1	---	accn=BC032407 class=mRNAlike lncRNA name=Human lncRNA ref=JounralRNA transcriptId=1412 cpcScore=-1.0895800 cnci=-0.4142293	noncoding	0.003386	0.0829	2.4	up	n338984	NONCODE // Broad TUCP // Broad TUCP // Broad TUCP	chr2	-	156868129	157111432
TC05002471.hg.1	---	linc-THBS4-2 chr5:+:79138490-79139170	noncoding	0.0034084	0.0831	2.22	up	TCONS_00010005-XLOC_004441	Rinn lincRNAs	chr5	+	79138491	79139170
TC04002627.hg.1	---	accn=NULL class=lncRNA name= ref=UCSCGeneNoncode transcriptId=uc003hsl.1 cpcScore=-0.9024690 cnci=-0.4013622	noncoding	0.0036575	0.0863	0.47	down	n384480	NONCODE	chr4	-	90162421	90164636	GPRIN3 793bp;
TC16000396.hg.1	---	cdna:pseudogene chromosome:GRCh37:16:33006369:33006839:1 gene:ENSG00000233732 gene_biotype:pseudogene transcript_biotype:processed_pseudogene	noncoding	0.0036942	0.0867	2.09	up	ENST00000425181	ENSEMBL	chr16	+	33006369	33006839
TC09002547.hg.1	---	linc-FAM75A7-18 chr9:-:66688087-66699951	noncoding	0.0037636	0.0877	5.49	up	TCONS_l2_00029962-XLOC_l2_015202	Broad TUCP	chr9	-	66688088	66699951
TC22000122.hg.1	---	ncrna:miRNA chromosome:GRCh37:22:23134977:23135071:1 gene:ENSG00000207833 gene_biotype:miRNA transcript_biotype:miRNA	noncoding	0.0040176	0.0908	2.38	up	ENST00000385098	ENSEMBL	chr22	+	23134977	23135071
TC02002444.hg.1	---	havana:lincRNA chromosome:GRCh37:2:156877047:156881088:-1 gene:ENSG00000226383 gene_biotype:lincRNA transcript_biotype:lincRNA	noncoding	0.0040622	0.0915	2.36	up	ENST00000428651	ENSEMBL // ENSEMBL // UCSC Genes // Havana transcript // Havana transcript	chr2	-	156868129	157111432
TC03002373.hg.1	---	accn=NULL class=lncRNA name= ref=UCSCGeneNoncode transcriptId=uc003dml.2 cpcScore=-1.0763800 cnci=-0.3828005	noncoding	0.0041388	0.0926	0.47	down	n384265	NONCODE // NONCODE // NONCODE // NONCODE // NONCODE	chr3	+	64670585	64997143				ADAMTS9
TC06003665.hg.1	---	accn=AF086005 class=mRNAlike lncRNA name=NULL ref=H-invitational v7.5 transcriptId=HIT000066884 cpcScore=-1.3601100 cnci=-0.5109535	noncoding	0.0042043	0.0935	0.15	down	n332880	NONCODE	chr6	-	45866380	45866814		CLIC5
TC11003288.hg.1	---	accn=AK022848 class=mRNAlike lncRNA name=Human lncRNA ref=JounralRNA transcriptId=3560 cpcScore=-1.0210700 cnci=-0.5190574	noncoding	0.0045591	0.0971	0.43	down	n341094	NONCODE	chr11	-	89927674	89931288	CHORDC1 2309bp;
TC16001729.hg.1	---	accn=DQ655927 class=mRNAlike lncRNA name=NULL ref=H-invitational v7.5 transcriptId=HIT000393040 cpcScore=-1.1350500 cnci=-0.1077485	noncoding	0.0045666	0.0972	0.32	down	n337373	NONCODE	chr16	-	223162	223620				HBA2
TC22000556.hg.1	---	ncrna:lincRNA chromosome:GRCh37:22:23154489:23241834:-1 gene:ENSG00000240269	noncoding	0.0051903	0.103	2.09	up	ENST00000418352	ENSEMBL // ENSEMBL // ENSEMBL	chr22	-	23154489	23247204				IGLV3-1 IGLV3-9 IGLV4-3
TC10002467.hg.1	---	accn=NULL class=lincRNA name=Human lincRNA ref=Scripture Reconstruction LincRNAs By Luo transcriptId=linc_luo_1355 cpcScore=-1.6840500 cnci=-0.2420885	noncoding	0.005212	0.104	0.47	down	n345806	NONCODE // Rinn lincRNAs // Rinn lincRNAs // Rinn lincRNAs // Rinn lincRNAs // Rinn lincRNAs // Rinn lincRNAs // Rinn lincRNAs // Rinn lincRNAs // Rinn lincRNAs	chr10	-	10825867	10837007
TC02003398.hg.1	---	accn=NULL class=lncRNA name= ref=UCSCGeneNoncode transcriptId=uc010ytu.1 cpcScore=1.7495200 cnci=-0.0962105	noncoding	0.0052586	0.104	2.15	up	n387119	NONCODE	chr2	+	89976190	89976490		IGKV2D-30	IGKV2D-29 9832bp;
TC08002379.hg.1	---	accn=AL833212 class=mRNAlike lncRNA name=Human lncRNA ref=JounralRNA transcriptId=5348 cpcScore=1.6653100 cnci=-0.2555904	noncoding	0.0055209	0.107	0.49	down	n342845	NONCODE	chr8	-	73973659	73975440	SBSPON 1335bp;
TC05002708.hg.1	---	accn=AK129889 class=mRNAlike lncRNA name=Human lncRNA ref=JounralRNA transcriptId=3162 cpcScore=-1.1776400 cnci=-0.3504215	noncoding	0.0056099	0.108	0.42	down	n340699	NONCODE	chr5	+	156187491	156189345		SGCD
TC17000796.hg.1	SNORA38B	small nucleolar RNA, H/ACA box 38B	noncoding	0.0056208	0.108	2.34	up	NR_003706	RefSeq // ENSEMBL // UCSC Genes	chr17	+	65736785	65736917		NOL11
TC11002647.hg.1	---	accn=AK027515 class=mRNAlike lncRNA name=Human lncRNA ref=JounralRNA transcriptId=3487 cpcScore=-0.5230120 cnci=-0.1725000	noncoding	0.0057558	0.11	0.42	down	n341021	NONCODE	chr11	+	44951562	44953972		TSPAN18		TP53I11
TC11003311.hg.1	---	accn=DQ399597 class=mRNAlike lncRNA name=NULL ref=H-invitational v7.5 transcriptId=HIT000391883 cpcScore=0.6053080 cnci=-0.1396611	noncoding	0.0059712	0.111	4.87	up	n337322	NONCODE	chr11	-	102667775	102668070		MMP1
TC01005141.hg.1	---	accn=AK095715 class=mRNAlike lncRNA name=Human lncRNA ref=JounralRNA transcriptId=996 cpcScore=-1.0256300 cnci=-0.3167764	noncoding	0.006127	0.113	0.41	down	n338590	NONCODE	chr1	+	240074963	240078744		CHRM3
TC02001267.hg.1	---	havana:lincRNA chromosome:GRCh37:2:216582766:216584147:1 gene:ENSG00000230838 gene_biotype:lincRNA transcript_biotype:lincRNA	noncoding	0.0061737	0.113	2.94	up	ENST00000415479	ENSEMBL // Havana transcript	chr2	+	216582766	216584147
TC11003312.hg.1	---	accn=M15996 class=mRNAlike lncRNA name=NULL ref=H-invitational v7.5 transcriptId=HIT000194430 cpcScore=0.6028000 cnci=-0.1783879	noncoding	0.0062748	0.114	5.83	up	n333984	NONCODE	chr11	-	102668128	102668877		MMP1
TC04001087.hg.1	MIR573	microRNA 573	noncoding	0.0064061	0.115	0.43	down	NR_030299	RefSeq // ENSEMBL // UCSC Genes	chr4	-	24521815	24521913		DHX15
TC02004836.hg.1	---	accn=BC065843 class=mRNAlike lncRNA name=Human lncRNA ref=JounralRNA transcriptId=1594 cpcScore=-0.9618850 cnci=-0.2826903	noncoding	0.0068375	0.119	0.38	down	n339163	NONCODE	chr2	-	227867430	227869240		COL4A4
TC22001247.hg.1	---	accn=NULL class=lncRNA name= ref=EnsemblNoncode transcriptId=ENST00000418352 cpcScore=-1.1308500 cnci=-0.2930283	noncoding	0.006878	0.12	2.19	up	n377973	NONCODE // NONCODE	chr22	-	23154489	23241834				IGLV3-1 IGLV3-9 IGLV4-3
TC01006074.hg.1	---	accn=AF202879 class=mRNAlike lncRNA name=NULL ref=H-invitational v7.5 transcriptId=HIT000073795 cpcScore=3.0438100 cnci=-0.1310318	noncoding	0.0068982	0.12	0.39	down	n333042	NONCODE	chr1	-	208061164	208070937		CD34
TC02003395.hg.1	---	accn=X72451 class=mRNAlike lncRNA name=NULL ref=H-invitational v7.5 transcriptId=HIT000323293 cpcScore=2.3912500 cnci=-0.1347265	noncoding	0.0071275	0.122	2.12	up	n335962	NONCODE	chr2	+	89890582	89891332		IGKV2D-40	IGKV1D-39 9960bp;
TC08002535.hg.1	---	accn=NULL class=lncRNA name= ref=UCSCGeneNoncode transcriptId=uc003yti.2 cpcScore=-0.9326390 cnci=-0.3214306	noncoding	0.0072004	0.122	2.28	up	n385466	NONCODE	chr8	-	133133106	133138858		KCNQ3	HHLA1 9700bp;
TC14000698.hg.1	---	ncrna:snoRNA chromosome:GRCh37:14:101445339:101445427:1 gene:ENSG00000201036 gene_biotype:snoRNA transcript_biotype:snoRNA	noncoding	0.0072813	0.123	0.35	down	ENST00000364166	ENSEMBL	chr14	+	101445339	101445427
TC07001726.hg.1	LHFPL3-AS2	LHFPL3 antisense RNA 2 (non-protein coding)	noncoding	0.0073011	0.123	0.42	down	NR_027374	RefSeq // ENSEMBL // UCSC Genes // Havana transcript	chr7	-	104535075	104567092				LHFPL3
TC02004724.hg.1	---	accn=EF212156 class=mRNAlike lncRNA name=NULL ref=H-invitational v7.5 transcriptId=HIT000395350 cpcScore=0.9692470 cnci=-0.1594907	noncoding	0.0076904	0.127	0.43	down	n337489	NONCODE	chr2	-	179537189	179544381		TTN		OSBPL6
TC08002237.hg.1	---	accn=D90187 class=mRNAlike lncRNA name=Human lncRNA ref=JounralRNA transcriptId=5335 cpcScore=3.3943300 cnci=-0.2852912	noncoding	0.0078481	0.128	0.43	down	n342832	NONCODE	chr8	-	15966968	16050148		MSR1
TC07003035.hg.1	---	accn=CR626993 class=mRNAlike lncRNA name=Human lncRNA ref=JounralRNA transcriptId=3728 cpcScore=-0.6202130 cnci=-0.4651849	noncoding	0.0081805	0.131	0.44	down	n341260	NONCODE	chr7	-	76822688	76823690		FGL2		CCDC146
TC19002215.hg.1	---	accn=M37128 class=mRNAlike lncRNA name=NULL ref=H-invitational v7.5 transcriptId=HIT000195707 cpcScore=-0.2955950 cnci=-0.1858278	noncoding	0.0083274	0.132	0.43	down	n334092	NONCODE	chr19	+	52249199	52250247				FPR1
TC11002692.hg.1	---	accn=X66187 class=mRNAlike lncRNA name=NULL ref=H-invitational v7.5 transcriptId=HIT000322817 cpcScore=1.4825700 cnci=-0.2011990	noncoding	0.0084605	0.133	0.41	down	n335923	NONCODE	chr11	+	59857834	59863060		MS4A2
TC10001030.hg.1	SFTA1P	surfactant associated 1, pseudogene	noncoding	0.0086723	0.134	0.46	down	NR_027082	RefSeq // ENSEMBL // ENSEMBL // ENSEMBL // UCSC Genes // Havana transcript // Havana transcript // Havana transcript	chr10	-	10826402	10836943
TC08002397.hg.1	---	accn=BC004287 class=mRNAlike lncRNA name=Human lncRNA ref=JounralRNA transcriptId=4016 cpcScore=-1.2351700 cnci=-0.3444545	noncoding	0.0091074	0.138	0.42	down	n341545	NONCODE	chr8	-	81540692	81543847		ZNF704
TC06003713.hg.1	---	accn=AK127397 class=mRNAlike lncRNA name=Human lncRNA ref=JounralRNA transcriptId=4385 cpcScore=-1.3254800 cnci=-0.3746506	noncoding	0.0091673	0.138	0.42	down	n341904	NONCODE	chr6	-	72082956	72085090				OGFRL1
TC17001158.hg.1	---	ncrna:snoRNA chromosome:GRCh37:17:15141102:15141200:-1 gene:ENSG00000238806 gene_biotype:snoRNA transcript_biotype:snoRNA	noncoding	0.0093742	0.14	0.41	down	ENST00000458745	ENSEMBL	chr17	-	15141102	15141200		PMP22
TC11003023.hg.1	---	accn=M11428 class=mRNAlike lncRNA name=NULL ref=H-invitational v7.5 transcriptId=HIT000194114 cpcScore=-1.0237300 cnci=-0.2866295	noncoding	0.0099786	0.144	0.22	down	n333955	NONCODE	chr11	-	5246697	5246908	HBD 7000bp;	HBB
TC18000947.hg.1	---	accn=BC071787 class=mRNAlike lncRNA name=Human lncRNA ref=JounralRNA transcriptId=2350 cpcScore=-0.9533570 cnci=-0.2996915	noncoding	0.0100046	0.144	0.46	down	n339901	NONCODE	chr18	-	59475300	59476953		RNF152
TC04001887.hg.1	---	accn=NR_026892 class=lncRNA name= ref=RefGeneNoncode transcriptId=NR_026892 cpcScore=-0.9666250 cnci=-0.2540893	noncoding	0.0104275	0.146	4.33	up	n407435	NONCODE // NONCODE // NONCODE	chr4	+	7755817	7780655				AFAP1
TC22001009.hg.1	---	accn=NULL class=lncRNA name= ref=UCSCGeneNoncode transcriptId=uc011aix.1 cpcScore=1.7484500 cnci=-0.1262601	noncoding	0.0105373	0.147	2.1	up	n387241	NONCODE	chr22	+	23261707	23262023	IGLJ4 8931bp; IGLJ5 5228bp; IGLJ6 1334bp;		IGLC7 2742bp; IGLJ7 1539bp;
TC08002489.hg.1	---	accn=AK055169 class=mRNAlike lncRNA name=Human lncRNA ref=JounralRNA transcriptId=4063 cpcScore=-0.8365960 cnci=-0.3106247	noncoding	0.0116169	0.155	2.14	up	n341592	NONCODE	chr8	-	119573406	119576339		SAMD12
TC04002651.hg.1	---	accn=AB020969 class=mRNAlike lncRNA name=NULL ref=H-invitational v7.5 transcriptId=HIT000058648 cpcScore=-0.9503770 cnci=-0.4333654	noncoding	0.0120263	0.158	0.41	down	n332637	NONCODE	chr4	-	103183267	103183758		SLC39A8
TC02004133.hg.1	---	accn=NR_028308 class=lncRNA name= ref=RefGeneNoncode transcriptId=NR_028308 cpcScore=-1.0462000 cnci=-0.2859040	noncoding	0.0122321	0.159	0.49	down	n408176	NONCODE	chr2	-	28112323	28113981		RBKS		BRE
TC19002172.hg.1	---	accn=D16366 class=mRNAlike lncRNA name=NULL ref=H-invitational v7.5 transcriptId=HIT000100583 cpcScore=-1.1234600 cnci=-0.2712278	noncoding	0.0124461	0.16	0.37	down	n333545	NONCODE	chr19	+	45978197	45978439		FOSB		ERCC1
TC0X001710.hg.1	---	accn=NR_033251 class=lncRNA name= ref=RefGeneNoncode transcriptId=NR_033251 cpcScore=1.0184600 cnci=-0.1742921	noncoding	0.0132352	0.165	3.05	up	n409116	NONCODE	chrX	+	52239019	52243953		XAGE1A
TC6_cox_hap2000071.hg.1	SNORA38	small nucleolar RNA, H/ACA box 38	noncoding	0.013701	0.168	2.35	up	NR_002971	RefSeq // UCSC Genes	chr6_cox_hap2	+	3100470	3100601	AIF1 6054bp;	PRRC2A
TC11003400.hg.1	---	accn=AK022986 class=mRNAlike lncRNA name=Human lncRNA ref=JounralRNA transcriptId=5296 cpcScore=-1.1022900 cnci=-0.2776879	noncoding	0.0137343	0.168	0.48	down	n342793	NONCODE	chr11	-	125827345	125830001		CDON
TC13000904.hg.1	---	accn=NULL class=mRNAlike lncRNA name=vega lncRNA ref=GENCODE transcriptId=OTTHUMT00000044027 cpcScore=-1.1004600 cnci=-0.2232980	noncoding	0.0147867	0.175	2.35	up	n325807	NONCODE	chr13	+	19059258	19060490
TC07003096.hg.1	---	accn=NULL class=lncRNA name= ref=UCSCGeneNoncode transcriptId=uc003vch.1 cpcScore=2.9512000 cnci=-0.3136790	noncoding	0.0150744	0.176	0.49	down	n385251	NONCODE	chr7	-	104535075	104567092				LHFPL3
TC05002418.hg.1	---	accn=AY027770 class=mRNAlike lncRNA name=NULL ref=H-invitational v7.5 transcriptId=HIT000083270 cpcScore=1.5982400 cnci=-0.3475018	noncoding	0.0156993	0.18	2.7	up	n333275	NONCODE	chr5	+	68470753	68471373		CCNB1
TC01004601.hg.1	---	accn=AJ512826 class=mRNAlike lncRNA name=NULL ref=H-invitational v7.5 transcriptId=HIT000248381 cpcScore=1.2431800 cnci=-0.0437563	noncoding	0.0161821	0.182	2.35	up	n335019	NONCODE	chr1	+	109740231	109742707		KIAA1324
TC17000132.hg.1	MIR4521	microRNA 4521	noncoding	0.0162501	0.182	0.27	down	NR_039746	RefSeq // UCSC Genes	chr17	+	8090263	8090322
TC04000083.hg.1	AFAP1-AS1	AFAP1 antisense RNA 1 (non-protein coding)	noncoding	0.0175895	0.189	2.24	up	NR_026892	RefSeq // UCSC Genes	chr4	+	7755817	7780654				AFAP1
TC22001005.hg.1	---	accn=Y12722 class=mRNAlike lncRNA name=NULL ref=H-invitational v7.5 transcriptId=HIT000325731 cpcScore=1.6324200 cnci=-0.2990513	noncoding	0.0179224	0.191	2.14	up	n336281	NONCODE // NONCODE // NONCODE	chr22	+	22735428	23247213		GGTLC2 IGLV2-18 IGLV2-33 IGLV3-1 IGLV3-12 IGLV3-16 IGLV3-22 IGLV3-25 IGLV3-27 IGLV3-32 IGLV3-9 IGLV4-3 IGLV5-37 IGLV7-43	IGLJ4 5531bp; IGLJ5 9195bp;	PRAME ZNF280A ZNF280B
TC11002874.hg.1	---	accn=AK097984 class=mRNAlike lncRNA name=Human lncRNA ref=JounralRNA transcriptId=3595 cpcScore=-1.0201800 cnci=-0.2575902	noncoding	0.0184949	0.194	0.41	down	n341129	NONCODE	chr11	+	114177431	114180451		NNMT
TC03003258.hg.1	---	linc-BCL6-5 chr3:-:187553659-187574106	noncoding	0.0187223	0.195	2.53	up	TCONS_00006729-XLOC_003364	Rinn lincRNAs	chr3	-	187553660	187574106
TC04002697.hg.1	---	accn=AL049990 class=mRNAlike lncRNA name=Human lncRNA ref=JounralRNA transcriptId=2670 cpcScore=-1.0378000 cnci=-0.3237726	noncoding	0.0196344	0.199	0.39	down	n340209	NONCODE	chr4	-	121952576	121954272	NDNF 2496bp;
TC19002226.hg.1	---	accn=AF412402 class=mRNAlike lncRNA name=NULL ref=H-invitational v7.5 transcriptId=HIT000243011 cpcScore=0.7417290 cnci=-0.2175884	noncoding	0.0205648	0.204	0.38	down	n334657	NONCODE // NONCODE	chr19	+	54041415	54080739		ZNF331
TC01006023.hg.1	---	accn=BC015396 class=mRNAlike lncRNA name=NULL ref=H-invitational v7.5 transcriptId=HIT000088656 cpcScore=1.2375100 cnci=-0.1845978	noncoding	0.0218685	0.21	2.23	up	n333432	NONCODE	chr1	-	197113086	197115665	ZBTB41 7149bp;	ASPM
TC12002330.hg.1	---	accn=AK023464 class=mRNAlike lncRNA name=Human lncRNA ref=JounralRNA transcriptId=4383 cpcScore=-1.1912200 cnci=-0.3390038	noncoding	0.0223166	0.212	2.06	up	n341902	NONCODE	chr12	+	46782639	46785909
TC21000697.hg.1	---	linc-CBR1-1 chr21:+:37377635-37379899	noncoding	0.0238343	0.219	4.48	up	TCONS_00028841-XLOC_013929	Rinn lincRNAs	chr21	+	37377636	37379899
TC08002253.hg.1	---	accn=S40832 class=mRNAlike lncRNA name=Human lncRNA ref=JounralRNA transcriptId=3932 cpcScore=2.3176100 cnci=-0.1444044	noncoding	0.0241062	0.22	0.44	down	n341462	NONCODE	chr8	-	22545238	22550815		EGR3		LOC100507139
TC07002818.hg.1	---	accn=AF086401 class=mRNAlike lncRNA name=Human lncRNA ref=JounralRNA transcriptId=3666 cpcScore=-1.1586100 cnci=-0.3364278	noncoding	0.024323	0.221	2.04	up	n341200	NONCODE	chr7	-	20179588	20180103		MACC1
TC01004496.hg.1	---	accn=AJ244500 class=mRNAlike lncRNA name=NULL ref=H-invitational v7.5 transcriptId=HIT000384069 cpcScore=-0.9854720 cnci=-0.2372664	noncoding	0.0243696	0.221	0.45	down	n337166	NONCODE	chr1	+	82418511	82418858		LPHN2
TC04002698.hg.1	---	accn=AK093732 class=mRNAlike lncRNA name=Human lncRNA ref=JounralRNA transcriptId=2671 cpcScore=-1.1545400 cnci=-0.3782680	noncoding	0.0253846	0.225	0.38	down	n340210	NONCODE	chr4	-	121954487	121956383	NDNF 385bp;
TC08001960.hg.1	---	accn=AK023631 class=mRNAlike lncRNA name=Human lncRNA ref=JounralRNA transcriptId=3995 cpcScore=-1.1675200 cnci=-0.4878772	noncoding	0.0268537	0.232	0.37	down	n341525	NONCODE	chr8	+	69146910	69149265		PREX2
TC21000144.hg.1	LINC01436	havana:lincRNA chromosome:GRCh37:21:37377636:37379899:1 gene:ENSG00000231106 gene_biotype:lincRNA transcript_biotype:lincRNA	noncoding	0.0290673	0.241	4.33	up	ENST00000457157	ENSEMBL // Havana transcript	chr21	+	37377636	37379899
TC06003758.hg.1	---	accn=BX538191 class=mRNAlike lncRNA name=Human lncRNA ref=JounralRNA transcriptId=4565 cpcScore=-1.3173100 cnci=-0.3637064	noncoding	0.0309201	0.247	0.39	down	n342083	NONCODE	chr6	-	88849657	88852666		CNR1
TC11002498.hg.1	---	accn=U78550 class=mRNAlike lncRNA name=NULL ref=H-invitational v7.5 transcriptId=HIT000221430 cpcScore=1.1638400 cnci=-0.1102298	noncoding	0.0326266	0.253	3.4	up	n334591	NONCODE	chr11	+	1269191	1270173		MUC5B
TC02004725.hg.1	---	accn=AK129912 class=mRNAlike lncRNA name=Human lncRNA ref=JounralRNA transcriptId=1470 cpcScore=-1.1516400 cnci=-0.4825519	noncoding	0.0360902	0.267	0.46	down	n339041	NONCODE	chr2	-	179607321	179609139		TTN
TC01005754.hg.1	---	linc-FCGR1B-7 chr1:-:121484056-121485434	noncoding	0.0363096	0.267	4.93	up	TCONS_00001651-XLOC_000992	Rinn lincRNAs // Rinn lincRNAs	chr1	-	121484057	121485434
TC11001257.hg.1	---	cdna:putative chromosome:GRCh37:11:1263526:1269227:-1 gene:ENSG00000255177 gene_biotype:antisense transcript_biotype:antisense	noncoding	0.0389953	0.276	3.18	up	ENST00000532061	ENSEMBL	chr11	-	1263526	1269227				MUC5B
TC12002256.hg.1	---	accn=NULL class=lncRNA name= ref=UCSCGeneNoncode transcriptId=uc001rbb.3 cpcScore=-0.1942030 cnci=-0.2081681	noncoding	0.0403587	0.28	0.43	down	n381846	NONCODE	chr12	+	13068126	13070865
TC01003326.hg.1	SNORA42	small nucleolar RNA, H/ACA box 42	noncoding	0.0431676	0.288	2.11	up	NR_002974	RefSeq // ENSEMBL // UCSC Genes	chr1	-	155889700	155889836		KIAA0907	RIT1 8505bp;
TC14001043.hg.1	---	havana:non_coding chromosome:GRCh37:14:36605314:36645674:-1 gene:ENSG00000259104 gene_biotype:non_coding transcript_biotype:non_coding	noncoding	0.0440456	0.291	2.02	up	ENST00000556013	ENSEMBL	chr14	-	36605314	36645674
TC11003088.hg.1	---	linc-SLC5A12 chr11:-:27238616-27240219	noncoding	0.0443673	0.292	2.01	up	TCONS_00019596-XLOC_009398	Rinn lincRNAs	chr11	-	27238617	27240219
TC11002497.hg.1	---	accn=U63836 class=mRNAlike lncRNA name=Human lncRNA ref=JounralRNA transcriptId=5243 cpcScore=2.4339400 cnci=-0.0424520	noncoding	0.045798	0.297	3.18	up	n342740	NONCODE	chr11	+	1265011	1269543		MUC5B
TC05000734.hg.1	VTRNA1-1	vault RNA 1-1	noncoding	0.046313	0.299	2.1	up	NR_026703	RefSeq // ENSEMBL // UCSC Genes	chr5	+	140090860	140090958	ZMAT2 4594bp;
TC01004988.hg.1	---	accn=M26317 class=mRNAlike lncRNA name=NULL ref=H-invitational v7.5 transcriptId=HIT000195047 cpcScore=-0.0522673 cnci=-0.1401829	noncoding	0.0484874	0.305	2.33	up	n334037	NONCODE	chr1	+	207646500	207647169		CR2
TC06003667.hg.1	---	accn=AY255552 class=mRNAlike lncRNA name=NULL ref=H-invitational v7.5 transcriptId=HIT000085516 cpcScore=0.5434650 cnci=-0.1055713	noncoding	0.0487845	0.306	0.49	down	n333334	NONCODE	chr6	-	46826455	46826795		GPR116
TC04002303.hg.1	---	accn=NULL class=lncRNA name= ref=UCSCGeneNoncode transcriptId=uc003iqu.1 cpcScore=1.2045500 cnci=-0.3026570	noncoding	0.0492269	0.307	2.98	up	n384538	NONCODE	chr4	+	165675283	165724947
TC13001240.hg.1	---	accn=AF339794 class=mRNAlike lncRNA name=Human lncRNA ref=JounralRNA transcriptId=1240 cpcScore=-1.0727700 cnci=-0.1907316	noncoding	0.0492924	0.307	2.25	up	n338817	NONCODE	chr13	+	96229524	96255577		CLDN10		DZIP1
