# Supplementary material for: Hypoxia‐sensitive LINC01436 is regulated by E2F6 and acts as an oncogene by targeting miR‐30a‐3p in non‐small cell lung cancer
Source: Mol Oncol. 2019 Jan 30;13(4):840–56. doi: 10.1002/1878-0261.12437 (PMC6441908; doi:10.1002/1878-0261.12437)
Supplement: Supplementary file 3 — Table S7. Profile of differentially expressed microRNA. [file MOL2-13-840-s003.xls]

## Sheet: microRNA list
ProbeSet	microRNA	Mature_Acc_miRBaseV20	Mature_Seq_miRBaseV20	P-value	FDR	Fold-Change（Exp/Con)	style	GeneChip Array	Species Scientific Name	Annotation Date	Sequence Type	Sequence Source	Transcript ID(Array Design)	Alignments	Sequence Length	Sequence	Genome Context	Clustered miRNAs within 10kb
20500393	hsa-miR-196a-5p	MIMAT0000226	UAGGUAGUUUCAUGUUGUUGGG	1e-07	4.9e-06	39.75	up	miRNA-4_0	Homo sapiens	3-Dec-13	miRNA	miRBase	hsa-miR-196a-5p	chr12:54385546-54385567 (+) // chr17:46709894-46709915 (-)	22	UAGGUAGUUUCAUGUUGUUGGG	ENST00000504315 // sense // intron // 1 /// ENST00000513209 // sense // intron // 1 /// OTTHUMT00000358945 // sense // intron // 1 /// OTTHUMT00000358949 // sense // intron // 1	---
20504368	hsa-miR-622	MIMAT0003291	ACAGUCUGCUGAGGUUGGAGC	7.1e-06	0.000174	7.43	up	miRNA-4_0	Homo sapiens	3-Dec-13	miRNA	miRBase	hsa-miR-622	chr13:90883496-90883516 (+)	21	ACAGUCUGCUGAGGUUGGAGC	ENST00000427733 // sense // exon // 1 /// OTTHUMT00000045435 // sense // exon // 1	---
20500453	hsa-miR-183-3p	MIMAT0004560	GUGAAUUACCGAAGGGCCAUAA	1.37e-05	0.000224	6.31	up	miRNA-4_0	Homo sapiens	3-Dec-13	miRNA	miRBase	hsa-miR-183-3p	chr7:129414768-129414789 (-)	22	GUGAAUUACCGAAGGGCCAUAA	---	hsa-mir-96 // chr7:129414532-129414609 (-) /// hsa-mir-182 // chr7:129410223-129410332 (-) /// hsa-mir-183 // chr7:129414745-129414854 (-)
20500163	hsa-miR-30a-3p	MIMAT0000088	CUUUCAGUCGGAUGUUUGCAGC	0.0001131	0.00139	0.19	down	miRNA-4_0	Homo sapiens	3-Dec-13	miRNA	miRBase	hsa-miR-30a-3p	chr6:72113257-72113278 (-)	22	CUUUCAGUCGGAUGUUUGCAGC	ENST00000413945 // sense // intron // 3 /// ENST00000436803 // sense // intron // 3 /// ENST00000602823 // sense // intron // 2 /// OTTHUMT00000041155 // sense // intron // 3 /// OTTHUMT00000041167 // sense // intron // 3 /// OTTHUMT00000467928 // sense // intron // 2	---
20502360	hsa-miR-429	MIMAT0001536	UAAUACUGUCUGGUAAAACCGU	0.0002018	0.00198	7.46	up	miRNA-4_0	Homo sapiens	3-Dec-13	miRNA	miRBase	hsa-miR-429	chr1:1104435-1104456 (+)	22	UAAUACUGUCUGGUAAAACCGU	---	hsa-mir-200b // chr1:1102484-1102578 (+) /// hsa-mir-200a // chr1:1103243-1103332 (+) /// hsa-mir-429 // chr1:1104385-1104467 (+)
20503105	hsa-miR-486-5p	MIMAT0002177	UCCUGUACUGAGCUGCCCCGAG	0.000438	0.00358	0.16	down	miRNA-4_0	Homo sapiens	3-Dec-13	miRNA	miRBase	hsa-miR-486-5p	chr8:41518002-41518023 (-)	22	UCCUGUACUGAGCUGCCCCGAG	ENST00000265709 // antisense // intron // 42 /// ENST00000289734 // antisense // intron // 42 /// ENST00000314214 // antisense // intron // 4 /// ENST00000347528 // antisense // intron // 41 /// ENST00000348036 // antisense // intron // 2 /// ENST00000352337 // antisense // intron // 41 /// ENST00000379758 // antisense // intron // 40 /// ENST00000396942 // antisense // intron // 42 /// ENST00000…	hsa-mir-486 // chr8:41517959-41518026 (-) /// hsa-mir-486-2 // chr8:41517962-41518025 (+)
20500177	hsa-miR-96-5p	MIMAT0000095	UUUGGCACUAGCACAUUUUUGCU	0.0007406	0.00518	5.53	up	miRNA-4_0	Homo sapiens	3-Dec-13	miRNA	miRBase	hsa-miR-96-5p	chr7:129414579-129414601 (-)	23	UUUGGCACUAGCACAUUUUUGCU	---	hsa-mir-96 // chr7:129414532-129414609 (-) /// hsa-mir-182 // chr7:129410223-129410332 (-) /// hsa-mir-183 // chr7:129414745-129414854 (-)
20519530	hsa-miR-4709-3p	MIMAT0019812	UUGAAGAGGAGGUGCUCUGUAGC	0.0010941	0.00582	2.79	up	miRNA-4_0	Homo sapiens	3-Dec-13	miRNA	miRBase	hsa-miR-4709-3p	chr14:74946838-74946860 (-)	23	UUGAAGAGGAGGUGCUCUGUAGC	ENST00000238633 // sense // 3UTR // 5 /// ENST00000434013 // sense // intron // 4 /// ENST00000541064 // sense // 3UTR // 4 /// ENST00000553490 // sense // exon // 5 /// ENST00000554482 // sense // 3UTR // 4 /// ENST00000555619 // sense // 3UTR // 5 /// ENST00000556009 // sense // 3UTR // 5 /// ENST00000557510 // sense // 3UTR // 4 /// OTTHUMT00000412344 // sense // intron // 4 /// OTTHUMT0000041…	---
20503106	hsa-miR-486-3p	MIMAT0004762	CGGGGCAGCUCAGUACAGGAU	0.0013335	0.00582	0.21	down	miRNA-4_0	Homo sapiens	3-Dec-13	miRNA	miRBase	hsa-miR-486-3p	chr8:41517961-41517981 (-)	21	CGGGGCAGCUCAGUACAGGAU	ENST00000265709 // antisense // intron // 42 /// ENST00000289734 // antisense // intron // 42 /// ENST00000314214 // antisense // intron // 4 /// ENST00000347528 // antisense // intron // 41 /// ENST00000348036 // antisense // intron // 2 /// ENST00000352337 // antisense // intron // 41 /// ENST00000379758 // antisense // intron // 40 /// ENST00000396942 // antisense // intron // 42 /// ENST00000…	hsa-mir-486 // chr8:41517959-41518026 (-) /// hsa-mir-486-2 // chr8:41517962-41518025 (+)
20500432	hsa-miR-139-5p	MIMAT0000250	UCUACAGUGCACGUGUCUCCAGU	0.001367	0.00582	0.13	down	miRNA-4_0	Homo sapiens	3-Dec-13	miRNA	miRBase	hsa-miR-139-5p	chr11:72326146-72326168 (-)	23	UCUACAGUGCACGUGUCUCCAGU	ENST00000334456 // sense // intron // 2 /// ENST00000376450 // sense // intron // 1 /// ENST00000418754 // sense // intron // 2 /// ENST00000444035 // sense // intron // 2 /// ENST00000485058 // sense // intron // 3 /// ENST00000535701 // sense // intron // 2 /// ENST00000536308 // sense // intron // 1 /// ENST00000537631 // sense // intron // 2 /// ENST00000538749 // sense // intron // 3 /// ENS…	---
20500452	hsa-miR-183-5p	MIMAT0000261	UAUGGCACUGGUAGAAUUCACU	0.0014556	0.00582	8.99	up	miRNA-4_0	Homo sapiens	3-Dec-13	miRNA	miRBase	hsa-miR-183-5p	chr7:129414807-129414828 (-)	22	UAUGGCACUGGUAGAAUUCACU	---	hsa-mir-96 // chr7:129414532-129414609 (-) /// hsa-mir-182 // chr7:129410223-129410332 (-) /// hsa-mir-183 // chr7:129414745-129414854 (-)
20518945	hsa-miR-4538	MIMAT0019081	GAGCUUGGAUGAGCUGGGCUGA	0.0014585	0.00582	4.71	up	miRNA-4_0	Homo sapiens	3-Dec-13	miRNA	miRBase	hsa-miR-4538	chr14:106324390-106324411 (-)	22	GAGCUUGGAUGAGCUGGGCUGA	---	hsa-mir-4507 // chr14:106324293-106324344 (-) /// hsa-mir-4537 // chr14:106325653-106325722 (-) /// hsa-mir-4538 // chr14:106324334-106324411 (-) /// hsa-mir-4539 // chr14:106323682-106323741 (-)
20520352	hsa-miR-5096	MIMAT0020603	GUUUCACCAUGUUGGUCAGGC	0.001543	0.00582	3.11	up	miRNA-4_0	Homo sapiens	3-Dec-13	miRNA	miRBase	hsa-miR-5096	chr4:79741918-79741938 (+)	21	GUUUCACCAUGUUGGUCAGGC	ENST00000335016 // sense // intron // 1 /// ENST00000389010 // sense // intron // 1 /// ENST00000502871 // sense // intron // 1 /// OTTHUMT00000362865 // sense // intron // 1 /// OTTHUMT00000362866 // sense // intron // 1	---
20500156	hsa-miR-27a-5p	MIMAT0004501	AGGGCUUAGCUGCUUGUGAGCA	0.0024837	0.00869	0.38	down	miRNA-4_0	Homo sapiens	3-Dec-13	miRNA	miRBase	hsa-miR-27a-5p	chr19:13947301-13947322 (-)	22	AGGGCUUAGCUGCUUGUGAGCA	---	hsa-mir-23a // chr19:13947401-13947473 (-) /// hsa-mir-24-2 // chr19:13947101-13947173 (-) /// hsa-mir-27a // chr19:13947254-13947331 (-)
20518919	hsa-miR-4521	MIMAT0019058	GCUAAGGAAGUCCUGUGCUCAG	0.0027387	0.00895	0.2	down	miRNA-4_0	Homo sapiens	3-Dec-13	miRNA	miRBase	hsa-miR-4521	chr17:8090266-8090287 (+)	22	GCUAAGGAAGUCCUGUGCUCAG	---	---
20518785	hsa-miR-4417	MIMAT0018929	GGUGGGCUUCCCGGAGGG	0.0047096	0.0142	5.02	up	miRNA-4_0	Homo sapiens	3-Dec-13	miRNA	miRBase	hsa-miR-4417	chr1:5624142-5624159 (+)	18	GGUGGGCUUCCCGGAGGG	---	---
20500465	hsa-miR-210-3p	MIMAT0000267	CUGUGCGUGUGACAGCGGCUGA	0.0049383	0.0142	2.8	up	miRNA-4_0	Homo sapiens	3-Dec-13	miRNA	miRBase	hsa-miR-210-3p	chr11:568112-568133 (-)	22	CUGUGCGUGUGACAGCGGCUGA	ENST00000500447 // sense // intron // 1 /// ENST00000528245 // sense // intron // 1 /// ENST00000533920 // sense // intron // 1 /// ENST00000534540 // sense // intron // 1 /// OTTHUMT00000383231 // sense // intron // 1 /// OTTHUMT00000383232 // sense // intron // 1 /// OTTHUMT00000383233 // sense // intron // 1 /// OTTHUMT00000383234 // sense // intron // 1	---
20515650	hsa-miR-1273d	MIMAT0015090	GAACCCAUGAGGUUGAGGCUGCAGU	0.0055815	0.0149	4.28	up	miRNA-4_0	Homo sapiens	3-Dec-13	miRNA	miRBase	hsa-miR-1273d	chr1:10287785-10287809 (+)	25	GAACCCAUGAGGUUGAGGCUGCAGU	ENST00000263934 // sense // intron // 1 /// ENST00000377086 // sense // intron // 1 /// ENST00000377093 // sense // intron // 1 /// OTTHUMT00000005102 // sense // intron // 1 /// OTTHUMT00000005103 // sense // intron // 1 /// OTTHUMT00000005104 // sense // intron // 1	---
20501296	hsa-miR-338-5p	MIMAT0004701	AACAAUAUCCUGGUGCUGAGUG	0.0057803	0.0149	0.32	down	miRNA-4_0	Homo sapiens	3-Dec-13	miRNA	miRBase	hsa-miR-338-5p	chr17:79099723-79099744 (-)	22	AACAAUAUCCUGGUGCUGAGUG	ENST00000326724 // sense // intron // 7 /// ENST00000374792 // sense // intron // 7 /// ENST00000390137 // antisense // exon // 1 /// ENST00000417379 // sense // intron // 6 /// ENST00000572339 // sense // intron // 5 /// ENST00000573469 // sense // intron // 1 /// OTTHUMT00000256055 // sense // intron // 7 /// OTTHUMT00000256056 // sense // intron // 6 /// OTTHUMT00000439038 // sense // intron /…	hsa-mir-338 // chr17:79099683-79099749 (-) /// hsa-mir-657 // chr17:79099076-79099173 (-) /// hsa-mir-1250 // chr17:79106996-79107108 (-) /// hsa-mir-3065 // chr17:79099677-79099755 (+)
20500164	hsa-miR-31-5p	MIMAT0000089	AGGCAAGAUGCUGGCAUAGCU	0.0072969	0.0179	2.11	up	miRNA-4_0	Homo sapiens	3-Dec-13	miRNA	miRBase	hsa-miR-31-5p	chr9:21512157-21512177 (-)	21	AGGCAAGAUGCUGGCAUAGCU	ENST00000304425 // sense // intron // 1 /// OTTHUMT00000051910 // sense // intron // 1	---
20501163	hsa-miR-200a-3p	MIMAT0000682	UAACACUGUCUGGUAACGAUGU	0.0082202	0.0192	4.97	up	miRNA-4_0	Homo sapiens	3-Dec-13	miRNA	miRBase	hsa-miR-200a-3p	chr1:1103296-1103317 (+)	22	UAACACUGUCUGGUAACGAUGU	---	hsa-mir-200b // chr1:1102484-1102578 (+) /// hsa-mir-200a // chr1:1103243-1103332 (+) /// hsa-mir-429 // chr1:1104385-1104467 (+)
20500739	hsa-miR-133a-3p	MIMAT0000427	UUUGGUCCCCUUCAACCAGCUG	0.0236719	0.0516	0.36	down	miRNA-4_0	Homo sapiens	3-Dec-13	miRNA	miRBase	hsa-miR-133a-3p	chr18:19405673-19405694 (-) // chr20:61162177-61162198 (+)	22	UUUGGUCCCCUUCAACCAGCUG	ENST00000370523 // sense // intron // 1 /// ENST00000370524 // sense // intron // 2 /// ENST00000370527 // sense // 3UTR // 3 /// OTTHUMT00000109262 // sense // 3UTR // 3 /// OTTHUMT00000109263 // sense // intron // 1	---
20500462	hsa-miR-205-5p	MIMAT0000266	UCCUUCAUUCCACCGGAGUCUG	0.0242298	0.0516	5.67	up	miRNA-4_0	Homo sapiens	3-Dec-13	miRNA	miRBase	hsa-miR-205-5p	chr1:209605511-209605532 (+)	22	UCCUUCAUUCCACCGGAGUCUG	ENST00000366437 // sense // exon // 4 /// ENST00000429156 // sense // exon // 5 /// ENST00000431096 // sense // exon // 4 /// ENST00000433108 // sense // exon // 2 /// ENST00000440276 // sense // exon // 4 /// ENST00000451937 // sense // exon // 4 /// ENST00000458250 // sense // intron // 3 /// ENST00000603283 // sense // exon // 3 /// OTTHUMT00000088231 // sense // exon // 2 /// OTTHUMT000000882…	---
20517948	hsa-miR-3687	MIMAT0018115	CCCGGACAGGCGUUCGUGCGACGU	0.0257838	0.0526	4.63	up	miRNA-4_0	Homo sapiens	3-Dec-13	miRNA	miRBase	hsa-miR-3687	chr21:9826237-9826260 (+)	24	CCCGGACAGGCGUUCGUGCGACGU	---	hsa-mir-3648 // chr21:9825832-9826011 (+) /// hsa-mir-3687 // chr21:9826203-9826263 (+)
20517910	hsa-miR-1273e	MIMAT0018079	UUGCUUGAACCCAGGAAGUGGA	0.0455323	0.0892	2.56	up	miRNA-4_0	Homo sapiens	3-Dec-13	miRNA	miRBase	hsa-miR-1273e	---	22	UUGCUUGAACCCAGGAAGUGGA	---	---
20500488	hsa-miR-223-3p	MIMAT0000280	UGUCAGUUUGUCAAAUACCCCA	0.0492769	0.0901	0.62	down	miRNA-4_0	Homo sapiens	3-Dec-13	miRNA	miRBase	hsa-miR-223-3p	chrX:65238779-65238800 (+)	22	UGUCAGUUUGUCAAAUACCCCA	---	---
